# Supplementary material for: Phylogenetic placement of Leprariacryptovouauxii sp. nov. (Lecanorales, Lecanoromycetes, Ascomycota) with notes on other Lepraria species from South America
Source: MycoKeys. 2019 May 20;53:1–22. doi: 10.3897/mycokeys.53.33508 (PMC6536479; doi:10.3897/mycokeys.53.33508)
Supplement: XML Treatment for Lepraria cryptovouauxii [file mycokeys.53.33508-treatment1.xml]

<!DOCTYPE tp:taxon-treatment
  PUBLIC "-//TaxonX//DTD Taxonomic Treatment Publishing DTD v0 20100105//EN" "tax-treatment-NSO.dtd">
<tp:taxon-treatment xmlns:tp="http://www.plazi.org/taxpub"><tp:treatment-meta><kwd-group><label>Taxon classification</label><kwd><named-content xmlns:xlink="http://www.w3.org/1999/xlink" content-type="kingdom">Fungi</named-content></kwd><kwd><named-content xmlns:xlink="http://www.w3.org/1999/xlink" content-type="order">Lecanorales</named-content></kwd><kwd><named-content xmlns:xlink="http://www.w3.org/1999/xlink" content-type="family">Stereocaulaceae</named-content></kwd></kwd-group><mixed-citation publication-type="journal"><person-group><name><surname>Guzow-Krzemińska</surname><given-names>Beata</given-names></name><name><surname>Jabłońska</surname><given-names>Agnieszka</given-names></name><name><surname>Flakus</surname><given-names>Adam</given-names></name><name><surname>Pamela Rodriguez-Flakus</surname><given-names/></name><name><surname>Kosecka</surname><given-names>Magdalena</given-names></name><name><surname>Kukwa</surname><given-names>Martin</given-names></name></person-group><article-title>Phylogenetic placement of <italic><tp:taxon-name><tp:taxon-name-part taxon-name-part-type="genus" reg="Lepraria">Lepraria</tp:taxon-name-part><tp:taxon-name-part taxon-name-part-type="species" reg="cryptovouauxii">cryptovouauxii</tp:taxon-name-part></tp:taxon-name></italic> sp. nov. (<tp:taxon-name><tp:taxon-name-part taxon-name-part-type="order">Lecanorales</tp:taxon-name-part></tp:taxon-name>, <tp:taxon-name><tp:taxon-name-part taxon-name-part-type="class">Lecanoromycetes</tp:taxon-name-part></tp:taxon-name>, <tp:taxon-name><tp:taxon-name-part taxon-name-part-type="phylum">Ascomycota</tp:taxon-name-part></tp:taxon-name>) with notes on other <italic><tp:taxon-name><tp:taxon-name-part taxon-name-part-type="genus" reg="Lepraria">Lepraria</tp:taxon-name-part></tp:taxon-name></italic> species from South America</article-title><source>MycoKeys</source><day>20</day><month>5</month><year>2019</year><volume>53</volume><fpage>1</fpage><lpage>22</lpage><pub-id pub-id-type="doi">10.3897/mycokeys.53.33508</pub-id></mixed-citation></tp:treatment-meta><tp:nomenclature><tp:taxon-name>
              <tp:taxon-name-part taxon-name-part-type="genus" reg="Lepraria">Lepraria</tp:taxon-name-part>
              <tp:taxon-name-part taxon-name-part-type="species" reg="cryptovouauxii">cryptovouauxii</tp:taxon-name-part>
              <object-id xmlns:xlink="http://www.w3.org/1999/xlink" content-type="mycobank" xlink:type="simple">830289</object-id>
            </tp:taxon-name><tp:taxon-authority>Kukwa, Flakus &amp; Guzow-Krzemińska</tp:taxon-authority><tp:taxon-status xmlns:xlink="http://www.w3.org/1999/xlink" xlink:type="simple">sp. nov.</tp:taxon-status><xref ref-type="fig" rid="F4">Fig. 4A–C</xref></tp:nomenclature><tp:treatment-sec sec-type="diagnosis" id="SECID0E3CCI"><title>Diagnosis.</title><p>Species very similar to <italic><tp:taxon-name><tp:taxon-name-part taxon-name-part-type="genus" reg="Lepraria">Lepraria</tp:taxon-name-part><tp:taxon-name-part taxon-name-part-type="species" reg="vouauxii">vouauxii</tp:taxon-name-part></tp:taxon-name></italic>, but differing in the distinct phylogenetic position within the genus (Fig. <xref ref-type="fig" rid="F1">1</xref>), in substitution of several nucleotide positions in nucITS (Table <xref ref-type="table" rid="T2">2</xref>) and the occurrence in high altitudes of the Andes in South America.</p></tp:treatment-sec><tp:treatment-sec sec-type="material" id="SECID0EVDCI"><title>Type.</title><p>Bolivia. Dept. La Paz; Prov. Franz Tamayo, Área Natural de Manejo Integrado Nacional APOLOBAMBA, road Pelechuco-Keara, <named-content xmlns:xlink="http://www.w3.org/1999/xlink" content-type="dwc:verbatimCoordinates" xlink:type="simple"><named-content content-type="geo-json" specific-use="{&#34;type&#34;:&#34;Point&#34;,&#34;coordinates&#34;:[-69.133889,-14.689722]}" id="NCID0E5DCI" xlink:type="simple">14°41'23"S, 69°08'02"W</named-content></named-content>, elev. 4370 m, open high Andean vegetation, terricolous, 17 Nov. 2014, M. Kukwa 14848a (holotype UGDA, isotype LPB).</p></tp:treatment-sec><tp:treatment-sec sec-type="description" id="SECID0EDECI"><title>Description.</title><p>Thallus crustose, continuous, leprose, placodioid, up to 0.4 mm thick, distinctly grey-yellow, orange-yellow to brownish orange in colour; crisped margins absent, but some parts obscurely lobate; prothallus disappearing with age; hypothallus as layer of densely intertwined hyphae, hyphae hyaline, c. 3 μm wide; rhizohyphae present, brown pigmented, 3–3.5 μm wide; granules globose or subglobose, 20–70 μm in diameter, discrete, ecorticate, with outer part consisting of incomplete layer of hyphae (c. 3 μm wide) and incrusted with irregular groups of crystals insoluble in K, granules often forming compound units up to 100 μm in diameter (in one sample, Flakus 17682, up to c. 300 μm, Fig. <xref ref-type="fig" rid="F4">4C</xref>).</p><p>Photobiont green, coccoid, cells globose to subglobose, 5–11 μm.</p></tp:treatment-sec><tp:treatment-sec sec-type="chemistry" id="SECID0EOECI"><title>Chemistry.</title><p>Pannaric acid-6-methylester (+, major), 4-oxypannaric acid-6-methyl ester (+, minor), <tp:taxon-name><tp:taxon-name-part taxon-name-part-type="genus" reg="Lepraria"/><tp:taxon-name-part taxon-name-part-type="species" reg="vouauxii">vouauxii</tp:taxon-name-part></tp:taxon-name> unknown 1 sensu <xref ref-type="bibr" rid="B57">Tønsberg (1992)</xref> (±, trace) and rarely traces of anthraquinones and atranorin (only in Flakus 8673).</p></tp:treatment-sec><tp:treatment-sec sec-type="habitat" id="SECID0EBFCI"><title>Habitat and distribution.</title><p><italic><tp:taxon-name><tp:taxon-name-part taxon-name-part-type="genus" reg="Lepraria">Lepraria</tp:taxon-name-part><tp:taxon-name-part taxon-name-part-type="species" reg="cryptovouauxii">cryptovouauxii</tp:taxon-name-part></tp:taxon-name></italic> grows on soil, rocks, or terricolous and saxicolous bryophytes in open and dry to moderately humid habitats at elevations between c. 3350 and 4790 m a.s.l.</p><p>Molecular data are available only for four Bolivian samples, but, judging on the basis of the ecological characteristic of other specimens and the altitudes they were collected in South America, we assume that <italic><tp:taxon-name><tp:taxon-name-part taxon-name-part-type="genus" reg="Lepraria">L.</tp:taxon-name-part><tp:taxon-name-part taxon-name-part-type="species" reg="cryptovouauxii">cryptovouauxii</tp:taxon-name-part></tp:taxon-name></italic> occurs also in Chile, Ecuador, and Peru; the previous terricolous, muscicolous, or saxicolous records from the high Andes in South America belong here (<xref ref-type="bibr" rid="B33">Laundon 1989</xref>; <xref ref-type="bibr" rid="B41">Leuckert and Kümmerling 1991</xref>; <xref ref-type="bibr" rid="B11">Flakus and Kukwa 2007</xref>; <xref ref-type="bibr" rid="B13">Flakus et al. 2011a</xref>, <xref ref-type="bibr" rid="B15">2015</xref>).</p><!--PageBreak  --><p>Few specimens with the same chemistry and similar morphology were collected on wood and tree bark (Flakus 7872, 8381; see <xref ref-type="bibr" rid="B11">Flakus and Kukwa 2007</xref>, Flakus 18440 and Kukwa 16829 collected in Dept. Tarija) are excluded from specimen list of <italic><tp:taxon-name><tp:taxon-name-part taxon-name-part-type="genus" reg="Lepraria">L.</tp:taxon-name-part><tp:taxon-name-part taxon-name-part-type="species" reg="cryptovouauxii">cryptovouauxii</tp:taxon-name-part></tp:taxon-name></italic> due to the different habitat (cloud forests) and lower altitudes (up to c. 2300 m a.s.l.) on which they were collected. They may represent <italic><tp:taxon-name><tp:taxon-name-part taxon-name-part-type="genus" reg="Lepraria">L.</tp:taxon-name-part><tp:taxon-name-part taxon-name-part-type="species" reg="vouauxii">vouauxii</tp:taxon-name-part></tp:taxon-name></italic> or another undescribed taxon, but their nucITS sequences have not been obtained yet.</p></tp:treatment-sec><tp:treatment-sec sec-type="etymology" id="SECID0EQHCI"><title>Etymology.</title><p>The name refers to the similarity in morphology and secondary chemistry to <italic><tp:taxon-name><tp:taxon-name-part taxon-name-part-type="genus" reg="Lepraria">Lepraria</tp:taxon-name-part><tp:taxon-name-part taxon-name-part-type="species" reg="vouauxii">vouauxii</tp:taxon-name-part></tp:taxon-name></italic>.</p></tp:treatment-sec><tp:treatment-sec sec-type="material" id="SECID0EBICI"><title>Additional specimens examined.</title><p>BOLIVIA. Dept. La Paz: Prov. Bautista Saavedra, Área Natural de Manejo Integrado Nacional Apolobamba, between la Curva and Charazani, <named-content xmlns:xlink="http://www.w3.org/1999/xlink" content-type="dwc:verbatimCoordinates" xlink:type="simple"><named-content content-type="geo-json" specific-use="{&#34;type&#34;:&#34;Point&#34;,&#34;coordinates&#34;:[-69.034167,-15.135833]}" id="NCID0EKICI" xlink:type="simple">15°08'09"S, 69°02'03"W</named-content></named-content>, 3780 m alt., open area with shrubs, terricolous, 15 Nov. 2014, M. Kukwa 14675 (LPB, UGDA); Prov. Franz Tamayo, Área Natural de Manejo Integrado Nacional Apolobamba, near Puyo Puyo village, <named-content xmlns:xlink="http://www.w3.org/1999/xlink" content-type="dwc:verbatimCoordinates" xlink:type="simple"><named-content content-type="geo-json" specific-use="{&#34;type&#34;:&#34;Point&#34;,&#34;coordinates&#34;:[-69.132778,-14.948611]}" id="NCID0ESICI" xlink:type="simple">14°56'55"S, 69°07'58"W</named-content></named-content>, 4795 m alt., high Andean open vegetation, terricolous, 5 July 2010, A. Flakus 17683, 17692, P. Rodriguez (KRAM, LPB); Prov. Manco Kapac, Horca del Inca Mt. near Copacabana village, <named-content xmlns:xlink="http://www.w3.org/1999/xlink" content-type="dwc:verbatimCoordinates" xlink:type="simple"><named-content content-type="geo-json" specific-use="{&#34;type&#34;:&#34;Point&#34;,&#34;coordinates&#34;:[-69.084722,-16.170833]}" id="NCID0E1ICI" xlink:type="simple">16°10'15"S, 69°05'05"W</named-content></named-content>, 3974 m alt., 18 June <!--PageBreak -->2006, A. Flakus 8671.1, 8673 (KRAM, LPB); Prov. Murillo, near Cumbre pass, Puna, <named-content xmlns:xlink="http://www.w3.org/1999/xlink" content-type="dwc:verbatimCoordinates" xlink:type="simple"><named-content content-type="geo-json" specific-use="{&#34;type&#34;:&#34;Point&#34;,&#34;coordinates&#34;:[-68.078333,-16.321667]}" id="NCID0EEJCI" xlink:type="simple">16°19'18"S, 68°04'42"W</named-content></named-content>, 4450 m alt., 17 June 2006, A. Flakus 8593.1 (KRAM, LPB, UGDA); Prov. Murillo, near Cumbre pass, Puna, 4672 m alt., <named-content xmlns:xlink="http://www.w3.org/1999/xlink" content-type="dwc:verbatimCoordinates" xlink:type="simple"><named-content content-type="geo-json" specific-use="{&#34;type&#34;:&#34;Point&#34;,&#34;coordinates&#34;:[-68.038889,-16.337222]}" id="NCID0EMJCI" xlink:type="simple">16°20'14"S, 68°02'20"W</named-content></named-content>, 13 May 2006, A. Flakus 5729, 5730, 5731, 5733, 5738, 5740 (KRAM, LPB); ibidem, alt. 4604 m, <named-content xmlns:xlink="http://www.w3.org/1999/xlink" content-type="dwc:verbatimCoordinates" xlink:type="simple"><named-content content-type="geo-json" specific-use="{&#34;type&#34;:&#34;Point&#34;,&#34;coordinates&#34;:[-68.043611,-16.366389]}" id="NCID0EUJCI" xlink:type="simple">16°21'59"S, 68°02'37"W</named-content></named-content>, 13 May 2006, A. Flakus 5791, 5798 (KRAM, LPB); near Cumbre pass, 4550 m alt., <named-content xmlns:xlink="http://www.w3.org/1999/xlink" content-type="dwc:verbatimCoordinates" xlink:type="simple"><named-content content-type="geo-json" specific-use="{&#34;type&#34;:&#34;Point&#34;,&#34;coordinates&#34;:[-68.078333,-16.321667]}" id="NCID0E3JCI" xlink:type="simple">16°19'18"S, 68°04'42"W</named-content></named-content>, high Andean Puna vegetation, on mosses, June 2006, A. Flakus 8584.1, 8586, 8597.1 8600, 8603, 8605, 8606 (KRAM, LPB, UGDA); Prov. Omasuyos, El Dragon hill near Chahualla, <named-content xmlns:xlink="http://www.w3.org/1999/xlink" content-type="dwc:verbatimCoordinates" xlink:type="simple"><named-content content-type="geo-json" specific-use="{&#34;type&#34;:&#34;Point&#34;,&#34;coordinates&#34;:[-69.011111,-15.854722]}" id="NCID0EEKCI" xlink:type="simple">15°51'17"S, 69°00'40"W</named-content></named-content>, 3850 m alt., Puna Húmeda vegetation, saxicolous, 6 July 2010, A. Flakus 17812, P. Rodriguez (KRAM, LPB); Dept. Potosí: Prov. Nor Lípez, Pinturas Rupestres near Villamar Mallcu village, <named-content xmlns:xlink="http://www.w3.org/1999/xlink" content-type="dwc:verbatimCoordinates" xlink:type="simple"><named-content content-type="geo-json" specific-use="{&#34;type&#34;:&#34;Point&#34;,&#34;coordinates&#34;:[-67.484722,-21.772222]}" id="NCID0EMKCI" xlink:type="simple">21°46'20"S, 67°29'05"W</named-content></named-content>, 4038 m alt., open semi-desert high Andean area, terricolous, 6 Dec 2009, A. Flakus 14814, P. Rodriguez (KRAM, LPB). Chile. Terr. Magallanes, Lago del Toro (L. Maravilla), Estancia Río Payne, above the river, on soil, 15 March 1941, R. Santesson 6594 (S). Ecuador. Prov. León: Railway station Cotopaxi, alt. 3550 m, on bare soil in Páramo, 26 Apr 1939, E. Asplund L 63 (S). PERU. Dept. Ancash: Prov. Huaraz, Huaraz, 3500 m alt., on soil, 22 Nov 1972, C. de Graaf (UGDA); Dept. Arequipa: Prov. Caylloma, near Cabanaconde village, semi-desert open mountain area, 3462 m alt., <named-content xmlns:xlink="http://www.w3.org/1999/xlink" content-type="dwc:verbatimCoordinates" xlink:type="simple"><named-content content-type="geo-json" specific-use="{&#34;type&#34;:&#34;Point&#34;,&#34;coordinates&#34;:[-71.963611,-15.632222]}" id="NCID0EUKCI" xlink:type="simple">15°37'56"S, 71°57'49"W</named-content></named-content>, terricolous, 2006, A. Flakus 9531, 9532, 9533, 9644 (KRAM); Valle del Colca, above Tapay village, open mountain area, alt. 3705 m, <named-content xmlns:xlink="http://www.w3.org/1999/xlink" content-type="dwc:verbatimCoordinates" xlink:type="simple"><named-content content-type="geo-json" specific-use="{&#34;type&#34;:&#34;Point&#34;,&#34;coordinates&#34;:[-71.925556,-15.565556]}" id="NCID0E3KCI" xlink:type="simple">15°33'56"S, 71°55'32"W</named-content></named-content>, terricolous, 2006, A. Flakus 9692, 9693, 9766 (KRAM); near Socorro village, 3349 m alt., <named-content xmlns:xlink="http://www.w3.org/1999/xlink" content-type="dwc:verbatimCoordinates" xlink:type="simple"><named-content content-type="geo-json" specific-use="{&#34;type&#34;:&#34;Point&#34;,&#34;coordinates&#34;:[-71.722778,-15.642222]}" id="NCID0EELCI" xlink:type="simple">15°38'32"S, 71°43'22"W</named-content></named-content>, terricolous, 2006, A. Flakus 9416, 9419 (KRAM); between Soro and Llahuar villages, <named-content xmlns:xlink="http://www.w3.org/1999/xlink" content-type="dwc:verbatimCoordinates" xlink:type="simple"><named-content content-type="geo-json" specific-use="{&#34;type&#34;:&#34;Point&#34;,&#34;coordinates&#34;:[-72.016944,-15.578056]}" id="NCID0EMLCI" xlink:type="simple">15°34'41"S, 72°01'01"W</named-content></named-content>, 2100 m alt., open semi-desert montane area, on soil and bryophytes over rocks, 6 July 2008, A. Flakus 10135, 10139, M. Kukwa 6107, 6108 (KRAM, UGDA); Dept. Cuzco: prov. Urubamba, valley of Rio Piri, NW of Ollantaytambo, <named-content xmlns:xlink="http://www.w3.org/1999/xlink" content-type="dwc:verbatimCoordinates" xlink:type="simple"><named-content content-type="geo-json" specific-use="{&#34;type&#34;:&#34;Point&#34;,&#34;coordinates&#34;:[-72.366667,-13.100000]}" id="NCID0EULCI" xlink:type="simple">13°06'S, 72°22'W</named-content></named-content>, 3400 m alt., on soil, 23 March 1981 R. Santesson P86: 17 (S); Dept. Lima: Prov. Huarochiri, valley of Rio Santa Eulalia, NE of Carampoma, <named-content xmlns:xlink="http://www.w3.org/1999/xlink" content-type="dwc:verbatimCoordinates" xlink:type="simple"><named-content content-type="geo-json" specific-use="{&#34;type&#34;:&#34;Point&#34;,&#34;coordinates&#34;:[-76.450000,-11.633333]}" id="NCID0E3LCI" xlink:type="simple">11°38'S, 76°27'W</named-content></named-content>. c. 3700 m alt., on bryophytes, 15 Feb 1981, R. Santesson P24: 5, R. Moberg (S); Dept. Junin: Prov. Tarma, c. 10 km (road distance) NNE of Palca, <named-content xmlns:xlink="http://www.w3.org/1999/xlink" content-type="dwc:verbatimCoordinates" xlink:type="simple"><named-content content-type="geo-json" specific-use="{&#34;type&#34;:&#34;Point&#34;,&#34;coordinates&#34;:[-75.533333,-11.300000]}" id="NCID0EEMCI" xlink:type="simple">11°18'S, 75°32'W</named-content></named-content>, c. 2600 m alt., on soil, 7 Feb 1981, R. Santesson P12: 60, R. Moberg (S – specimen of <italic><tp:taxon-name><tp:taxon-name-part taxon-name-part-type="genus" reg="Lepraria">Lepraria</tp:taxon-name-part><tp:taxon-name-part taxon-name-part-type="species" reg="diffusa">diffusa</tp:taxon-name-part></tp:taxon-name></italic>).</p></tp:treatment-sec><tp:treatment-sec sec-type="Selected specimens of Lepraria vouauxii examined for comparison" id="SECID0EUMCI"><title>Selected specimens of <italic><tp:taxon-name><tp:taxon-name-part taxon-name-part-type="genus" reg="Lepraria">Lepraria</tp:taxon-name-part><tp:taxon-name-part taxon-name-part-type="species" reg="vouauxii">vouauxii</tp:taxon-name-part></tp:taxon-name></italic> examined for comparison.</title><p>Canada. Canadian Arctic Archipelago: Ellesemere I., Eureka, East Wind Lake, <named-content xmlns:xlink="http://www.w3.org/1999/xlink" content-type="dwc:verbatimCoordinates" xlink:type="simple"><named-content content-type="geo-json" specific-use="{&#34;type&#34;:&#34;Point&#34;,&#34;coordinates&#34;:[-85.616667,80.083333]}" id="NCID0EJNCI" xlink:type="simple">80°05'N, 85°37'W</named-content></named-content>, on terricolous mosses, 31 July 1999, F. Daniels s.n. (UGDA L-15825). Italy. Umbria: Monte Corona, vicinity of Eremo dell’Assunta Incoronata, 700 m alt., on rock, Jan 2001, A. Zwolicki s.n. (UGDA L-10052); ibidem, on <italic><tp:taxon-name><tp:taxon-name-part taxon-name-part-type="genus" reg="Quercus">Quercus</tp:taxon-name-part></tp:taxon-name></italic> sp., Jan 2001, A. Zwolicki s.n. (UGDA L-10148). Poland. Pojezierze Iławskie: Szymbark, Teutonic castle, <named-content xmlns:xlink="http://www.w3.org/1999/xlink" content-type="dwc:verbatimCoordinates" xlink:type="simple"><named-content content-type="geo-json" specific-use="{&#34;type&#34;:&#34;Point&#34;,&#34;coordinates&#34;:[19.482500,53.643889]}" id="NCID0EYNCI" xlink:type="simple">53°38'38"N, 19°28'57"E</named-content></named-content>, on brick, 4 July 2003, J. Boczkaj, M. Kukwa s.n. (UGDA L-10020); Bory Dolnośląskie: Przewóz, on brick, 14 Sept 2000, Š. Bayerová et al. (UGDA L-10720). Ukraine. Opilya: Ivano-Frankivsk region, Halych district, Kosova Hora near Burshtyn, <named-content xmlns:xlink="http://www.w3.org/1999/xlink" content-type="dwc:verbatimCoordinates" xlink:type="simple"><named-content content-type="geo-json" specific-use="{&#34;type&#34;:&#34;Point&#34;,&#34;coordinates&#34;:[24.702111,49.223806]}" id="NCID0EAOCI" xlink:type="simple">49°13'25,7"N, 24°42'07,6"E</named-content></named-content>, 300 m alt., steppe vegetation, on gypsum, 27 June 2003, L. Śliwa 1991 (UGDA L-11320).</p><!--PageBreak  --></tp:treatment-sec><tp:treatment-sec sec-type="notes" id="SECID0EFOCI"><title>Notes.</title><p><italic><tp:taxon-name><tp:taxon-name-part taxon-name-part-type="genus" reg="Lepraria">Lepraria</tp:taxon-name-part><tp:taxon-name-part taxon-name-part-type="species" reg="cryptovouauxii">cryptovouauxii</tp:taxon-name-part></tp:taxon-name></italic> and <italic><tp:taxon-name><tp:taxon-name-part taxon-name-part-type="genus" reg="Lepraria">L.</tp:taxon-name-part><tp:taxon-name-part taxon-name-part-type="species" reg="vouauxii">vouauxii</tp:taxon-name-part></tp:taxon-name></italic> are practically indistinguishable in morphology and secondary chemistry. The only difference we could observe is the colour of thallus, which is more intensively orange-yellow in <italic><tp:taxon-name><tp:taxon-name-part taxon-name-part-type="genus" reg="Lepraria">L.</tp:taxon-name-part><tp:taxon-name-part taxon-name-part-type="species" reg="cryptovouauxii">cryptovouauxii</tp:taxon-name-part></tp:taxon-name></italic>, while <italic><tp:taxon-name><tp:taxon-name-part taxon-name-part-type="genus" reg="Lepraria">L.</tp:taxon-name-part><tp:taxon-name-part taxon-name-part-type="species" reg="vouauxii">vouauxii</tp:taxon-name-part></tp:taxon-name></italic> tends to be more greyish green. However, <xref ref-type="bibr" rid="B38">Lendemer (2013a)</xref> mentioned similar more distinctly coloured specimens for <italic><tp:taxon-name><tp:taxon-name-part taxon-name-part-type="genus" reg="Lepraria">L.</tp:taxon-name-part><tp:taxon-name-part taxon-name-part-type="species" reg="vouauxii">vouauxii</tp:taxon-name-part></tp:taxon-name></italic> in material from North America. Whether those samples represent another yet undescribed species has not been resolved. The brighter colour observed in <italic><tp:taxon-name><tp:taxon-name-part taxon-name-part-type="genus" reg="Lepraria">L.</tp:taxon-name-part><tp:taxon-name-part taxon-name-part-type="species" reg="cryptovouauxii">cryptovouauxii</tp:taxon-name-part></tp:taxon-name></italic> can be caused by a higher concentration of dibenzofurans which may act as a sunscreen in the very sunny habitats of the Andes. Similar tendency was observed also for <italic><tp:taxon-name><tp:taxon-name-part taxon-name-part-type="genus" reg="Lepraria">L.</tp:taxon-name-part><tp:taxon-name-part taxon-name-part-type="species" reg="diffusa">diffusa</tp:taxon-name-part></tp:taxon-name></italic> (J.R.Laundon) Kukwa, in which thalli were more intensively coloured in sunny places in comparison to samples from shaded situations (<xref ref-type="bibr" rid="B27">Kukwa 2006b</xref>). Dibenzofurans, when in high concentration, can have a colour visible on <abbrev xmlns:xlink="http://www.w3.org/1999/xlink" xlink:title="thin layer chromatography" id="ABBRID0EARCI" xlink:type="simple">TLC</abbrev> plates (before spraying with sulphuric acid), which suggest that they may play a sunscreen role as other pigmented substances and determine the colour of thallus (<xref ref-type="bibr" rid="B27">Kukwa 2006b</xref>).</p><p>According to <xref ref-type="bibr" rid="B38">Lendemer (2013a)</xref>, <italic><tp:taxon-name><tp:taxon-name-part taxon-name-part-type="genus" reg="Lepraria">L.</tp:taxon-name-part><tp:taxon-name-part taxon-name-part-type="species" reg="vouauxii">vouauxii</tp:taxon-name-part></tp:taxon-name></italic> lacks brown rhizohyphae, which are present in the new species. To confirm this character as a possible discriminating feature, several specimens of <italic><tp:taxon-name><tp:taxon-name-part taxon-name-part-type="genus" reg="Lepraria">L.</tp:taxon-name-part><tp:taxon-name-part taxon-name-part-type="species" reg="vouauxii">vouauxii</tp:taxon-name-part></tp:taxon-name></italic> were studied to check the colour of rhizohyphae. We found that, similar to <italic><tp:taxon-name><tp:taxon-name-part taxon-name-part-type="genus" reg="Lepraria">L.</tp:taxon-name-part><tp:taxon-name-part taxon-name-part-type="species" reg="cryptovouauxii">cryptovouauxii</tp:taxon-name-part></tp:taxon-name></italic>, rhizohyphae can be brown, but in some specimens they were very sparse, in some formed well-visible layer between the thallus and substrate, but some thalli lacked those hyphae. <xref ref-type="bibr" rid="B57">Tønsberg (1992)</xref> also mentioned the presence of brown rhizohyphae (as hypothallus). Apparently, <italic><tp:taxon-name><tp:taxon-name-part taxon-name-part-type="genus" reg="Lepraria">L.</tp:taxon-name-part><tp:taxon-name-part taxon-name-part-type="species" reg="vouauxii">vouauxii</tp:taxon-name-part></tp:taxon-name></italic> shows variation in the development and colour of this structure.</p><p>Despite the lack of morphological and chemical differences, <italic><tp:taxon-name><tp:taxon-name-part taxon-name-part-type="genus" reg="Lepraria">L.</tp:taxon-name-part><tp:taxon-name-part taxon-name-part-type="species" reg="cryptovouauxii">cryptovouauxii</tp:taxon-name-part></tp:taxon-name></italic> can be distinguished on the basis of its distribution as it occurs in the high Andes in South America, whereas <italic><tp:taxon-name><tp:taxon-name-part taxon-name-part-type="genus" reg="Lepraria">L.</tp:taxon-name-part><tp:taxon-name-part taxon-name-part-type="species" reg="vouauxii">vouauxii</tp:taxon-name-part></tp:taxon-name></italic> remains unconfirmed from South America and genetically known only from Europe (Fig. <xref ref-type="fig" rid="F1">1</xref>; <xref ref-type="bibr" rid="B8">Ekman and Tønsberg 2002</xref>; <xref ref-type="bibr" rid="B43">Mark et al. 2016</xref>). The habitat preferences also differ to some extent as <italic><tp:taxon-name><tp:taxon-name-part taxon-name-part-type="genus" reg="Lepraria">L.</tp:taxon-name-part><tp:taxon-name-part taxon-name-part-type="species" reg="cryptovouauxii">cryptovouauxii</tp:taxon-name-part></tp:taxon-name></italic> grows only on soil, rocks, or saxicolous and terricolous bryophytes, whereas <italic><tp:taxon-name><tp:taxon-name-part taxon-name-part-type="genus" reg="Lepraria">L.</tp:taxon-name-part><tp:taxon-name-part taxon-name-part-type="species" reg="vouauxii">vouauxii</tp:taxon-name-part></tp:taxon-name></italic> occurs on various substrates, including tree bark, rocks, and soil (<xref ref-type="bibr" rid="B57">Tønsberg 1992</xref>; <xref ref-type="bibr" rid="B27">Kukwa 2006b</xref>; <xref ref-type="bibr" rid="B11">Flakus and Kukwa 2007</xref>; <xref ref-type="bibr" rid="B38">Lendemer 2013a</xref>).</p><p><italic><tp:taxon-name><tp:taxon-name-part taxon-name-part-type="genus" reg="Lepraria">Lepraria</tp:taxon-name-part><tp:taxon-name-part taxon-name-part-type="species" reg="diffusa">diffusa</tp:taxon-name-part></tp:taxon-name></italic> is morphologically somewhat similar and also produces dibenzofurans; however, it has aggregate thallus (sensu <xref ref-type="bibr" rid="B36">Lendemer 2011b</xref>), and it produces oxypannaric acid-2-methylester (<xref ref-type="bibr" rid="B33">Laundon 1989</xref>; <xref ref-type="bibr" rid="B41">Leuckert and Kümmerling 1991</xref>; <xref ref-type="bibr" rid="B42">Leuckert et al. 1995</xref>; <xref ref-type="bibr" rid="B9">Elix and Tønsberg 2004</xref>; <xref ref-type="bibr" rid="B38">Lendemer 2013a</xref>).</p><p><italic><tp:taxon-name><tp:taxon-name-part taxon-name-part-type="genus" reg="Lepraria">Lepraria</tp:taxon-name-part><tp:taxon-name-part taxon-name-part-type="species" reg="xerophila">xerophila</tp:taxon-name-part></tp:taxon-name></italic> Tønsberg is the species which also contains pannaric acid-6-methylester as the major secondary metabolite, but it differs in placodioid thalli with crisped margins (<xref ref-type="bibr" rid="B58">Tønsberg 2004</xref>; <xref ref-type="bibr" rid="B36">Lendemer 2011b</xref>, <xref ref-type="bibr" rid="B38">2013a</xref>). This metabolite is present also in some chemotypes of <italic><tp:taxon-name><tp:taxon-name-part taxon-name-part-type="genus" reg="Lepraria">L.</tp:taxon-name-part><tp:taxon-name-part taxon-name-part-type="species" reg="tenella">tenella</tp:taxon-name-part></tp:taxon-name></italic> (Tuck.) Lendemer &amp; B.P. Hodk. (syn. <italic><tp:taxon-name><tp:taxon-name-part taxon-name-part-type="genus" reg="Leprocaulon">Leprocaulon</tp:taxon-name-part><tp:taxon-name-part taxon-name-part-type="species" reg="tenellum">tenellum</tp:taxon-name-part></tp:taxon-name></italic> (Tuck.) Nyl.), but this species differs in the almost constant production of lecanoric acid (at least always present together with pannaric acid-6-methylester) and atranorin and the development of pseudopodetia (<xref ref-type="bibr" rid="B30">Lamb and Ward 1974</xref>; <xref ref-type="bibr" rid="B2">Bungartz et al. 2013</xref>; <xref ref-type="bibr" rid="B40">Lendemer and Hodkinson 2013</xref>).</p><!--PageBreak  --></tp:treatment-sec><tp:treatment-sec><!--Section generated to contain objects referenced in tp:taxon-treatment.--><fig id="F4" position="float" orientation="portrait"><label>Figure 4.</label><caption><p>Morphology of <italic><tp:taxon-name><tp:taxon-name-part taxon-name-part-type="genus" reg="Lepraria">Lepraria</tp:taxon-name-part><tp:taxon-name-part taxon-name-part-type="species" reg="cryptovouauxii">cryptovouauxii</tp:taxon-name-part></tp:taxon-name></italic> (<bold>A−C</bold>) and <italic><tp:taxon-name><tp:taxon-name-part taxon-name-part-type="genus" reg="Lepraria">L.</tp:taxon-name-part><tp:taxon-name-part taxon-name-part-type="species" reg="nothofagi">nothofagi</tp:taxon-name-part></tp:taxon-name></italic> (<bold>D</bold>). <bold>A</bold> Holotype (M. Kukwa 14848a) <bold>B</bold> Thallus with obscurely lobate margins (Flakus 14814) <bold>C</bold> Thallus with large and compacted aggregations of granules (Flakus 17682) <bold>D</bold> Details of thallus (Flakus 17651 &amp; Rodriguez). Scale bars: 500 µm (<bold>A−C</bold>), 300 µm (<bold>D</bold>).</p></caption><graphic xmlns:xlink="http://www.w3.org/1999/xlink" xlink:href="mycokeys-53-001-g004.jpg" position="float" orientation="portrait" xlink:type="simple" id="oo_302667.jpg"/></fig><fig id="F1" position="float" orientation="portrait"><label>Figure 1.</label><caption><p><abbrev xmlns:xlink="http://www.w3.org/1999/xlink" xlink:title="maximum likelihood" id="ABBRID0EQFAE" xlink:type="simple">ML</abbrev> tree based on nucITS rDNA dataset for <italic><tp:taxon-name><tp:taxon-name-part taxon-name-part-type="genus" reg="Lepraria">Lepraria</tp:taxon-name-part></tp:taxon-name></italic> spp. with midpoint rooting. Newly sequenced specimens of <italic><tp:taxon-name><tp:taxon-name-part taxon-name-part-type="genus" reg="Lepraria">Lepraria</tp:taxon-name-part></tp:taxon-name></italic> are in bold and their names are followed with collection number of specimens. In case of the sequences obtained from GenBank the taxa names are followed with accession numbers. Bootstrap supports from <abbrev xmlns:xlink="http://www.w3.org/1999/xlink" xlink:title="maximum likelihood" id="ABBRID0ECGAE" xlink:type="simple">ML</abbrev> analysis ≥ 70 (first value) and posterior probabilities from <abbrev xmlns:xlink="http://www.w3.org/1999/xlink" xlink:title="Bayesian approach" id="ABBRID0EGGAE" xlink:type="simple">BA</abbrev> ≥ 0.95 (second value) are indicated near the branches. The newly described <italic><tp:taxon-name><tp:taxon-name-part taxon-name-part-type="genus" reg="Lepraria">L.</tp:taxon-name-part><tp:taxon-name-part taxon-name-part-type="species" reg="cryptovouauxii">cryptovouauxii</tp:taxon-name-part></tp:taxon-name></italic> is highlighted in orange, <italic><tp:taxon-name><tp:taxon-name-part taxon-name-part-type="genus" reg="Lepraria">L.</tp:taxon-name-part><tp:taxon-name-part taxon-name-part-type="species" reg="vouauxii">vouauxii</tp:taxon-name-part></tp:taxon-name></italic> is highlighted in blue, and <italic><tp:taxon-name><tp:taxon-name-part taxon-name-part-type="genus" reg="Lepraria">L.</tp:taxon-name-part><tp:taxon-name-part taxon-name-part-type="species" reg="neglecta">neglecta</tp:taxon-name-part></tp:taxon-name></italic> is highlighted in grey.</p></caption><graphic xmlns:xlink="http://www.w3.org/1999/xlink" xlink:href="mycokeys-53-001-g001.jpg" position="float" orientation="portrait" xlink:type="simple" id="oo_302664.jpg"/></fig><table-wrap id="T2" position="float" orientation="portrait"><label>Table 2.</label><caption><p>Variable positions in the alignment of <italic><tp:taxon-name><tp:taxon-name-part taxon-name-part-type="genus" reg="Lepraria">Lepraria</tp:taxon-name-part><tp:taxon-name-part taxon-name-part-type="species" reg="cryptovouauxii">cryptovouauxii</tp:taxon-name-part></tp:taxon-name></italic> (marked in bold) and <italic><tp:taxon-name><tp:taxon-name-part taxon-name-part-type="genus" reg="Lepraria">L.</tp:taxon-name-part><tp:taxon-name-part taxon-name-part-type="species" reg="vouauxii">vouauxii.</tp:taxon-name-part></tp:taxon-name></italic> First sequence, i.e. <ext-link xmlns:xlink="http://www.w3.org/1999/xlink" ext-link-type="gen" xlink:href="KX132973" xlink:type="simple">KX132973</ext-link> is treated as a reference sequence and dots represent nucleotides identical to reference sequence. Diagnostic nucleotide position characters in the fungal barcoding marker, nucITS, to distinguish <italic><tp:taxon-name><tp:taxon-name-part taxon-name-part-type="genus" reg="Lepraria">L.</tp:taxon-name-part><tp:taxon-name-part taxon-name-part-type="species" reg="cryptovouauxii">cryptovouauxii</tp:taxon-name-part></tp:taxon-name></italic> from <italic><tp:taxon-name><tp:taxon-name-part taxon-name-part-type="genus" reg="Lepraria">L.</tp:taxon-name-part><tp:taxon-name-part taxon-name-part-type="species" reg="vouauxii">vouauxii</tp:taxon-name-part></tp:taxon-name></italic> are highlighted in yellow.</p></caption><table id="TID0ENIAG" rules="all"><tbody><tr><th rowspan="3" colspan="1">Position in the alignment/ Species</th><th rowspan="1" colspan="14"/><th rowspan="1" colspan="1">1</th><th rowspan="1" colspan="1">1</th><th rowspan="1" colspan="1">1</th><th rowspan="1" colspan="1">1</th><th rowspan="1" colspan="1">1</th><th rowspan="1" colspan="1">1</th><th rowspan="1" colspan="1">1</th><th rowspan="1" colspan="1">1</th><th rowspan="1" colspan="1">1</th><th rowspan="1" colspan="1">1</th><th rowspan="1" colspan="1">1</th></tr><tr><th rowspan="1" colspan="1">1</th><th rowspan="1" colspan="1">1</th><th rowspan="1" colspan="1">2</th><th rowspan="1" colspan="1">2</th><th rowspan="1" colspan="1">3</th><th rowspan="1" colspan="1">3</th><th rowspan="1" colspan="1">4</th><th rowspan="1" colspan="1">6</th><th rowspan="1" colspan="1">6</th><th rowspan="1" colspan="1">8</th><th rowspan="1" colspan="1">8</th><th rowspan="1" colspan="1">8</th><th rowspan="1" colspan="1">9</th><th rowspan="1" colspan="1">9</th><th rowspan="1" colspan="1">0</th><th rowspan="1" colspan="1">0</th><th rowspan="1" colspan="1">1</th><th rowspan="1" colspan="1">1</th><th rowspan="1" colspan="1">2</th><th rowspan="1" colspan="1">2</th><th rowspan="1" colspan="1">3</th><th rowspan="1" colspan="1">4</th><th rowspan="1" colspan="1">5</th><th rowspan="1" colspan="1">5</th><th rowspan="1" colspan="1">6</th></tr><tr><th rowspan="1" colspan="1">0</th><th rowspan="1" colspan="1">4</th><th rowspan="1" colspan="1">7</th><th rowspan="1" colspan="1">8</th><th rowspan="1" colspan="1">8</th><th rowspan="1" colspan="1">9</th><th rowspan="1" colspan="1">0</th><th rowspan="1" colspan="1">3</th><th rowspan="1" colspan="1">4</th><th rowspan="1" colspan="1">1</th><th rowspan="1" colspan="1">7</th><th rowspan="1" colspan="1">8</th><th rowspan="1" colspan="1">2</th><th rowspan="1" colspan="1">4</th><th rowspan="1" colspan="1">0</th><th rowspan="1" colspan="1">6</th><th rowspan="1" colspan="1">8</th><th rowspan="1" colspan="1">9</th><th rowspan="1" colspan="1">3</th><th rowspan="1" colspan="1">4</th><th rowspan="1" colspan="1">3</th><th rowspan="1" colspan="1">9</th><th rowspan="1" colspan="1">0</th><th rowspan="1" colspan="1">7</th><th rowspan="1" colspan="1">5</th></tr><tr><td rowspan="1" colspan="1">
                  <italic><tp:taxon-name>
                      <tp:taxon-name-part taxon-name-part-type="genus" reg="Lepraria">L.</tp:taxon-name-part>
                      <tp:taxon-name-part taxon-name-part-type="species" reg="vouauxii">vouauxii</tp:taxon-name-part>
                    </tp:taxon-name></italic>
                  <ext-link xmlns:xlink="http://www.w3.org/1999/xlink" ext-link-type="gen" xlink:href="KX132973" xlink:type="simple">KX132973</ext-link>
                </td><td rowspan="1" colspan="1">C</td><td rowspan="1" colspan="1">G</td><td rowspan="1" colspan="1">C</td><td rowspan="1" colspan="1">T</td><td rowspan="1" colspan="1">C</td><td rowspan="1" colspan="1">C</td><td rowspan="1" colspan="1">T</td><td rowspan="1" colspan="1">T</td><td rowspan="1" colspan="1">G</td><td rowspan="1" colspan="1">G</td><td rowspan="1" colspan="1">C</td><td rowspan="1" colspan="1">C</td><td rowspan="1" colspan="1">T</td><td rowspan="1" colspan="1">C</td><td rowspan="1" colspan="1">C</td><td rowspan="1" colspan="1">C</td><td rowspan="1" colspan="1">C</td><td rowspan="1" colspan="1">T</td><td rowspan="1" colspan="1">C</td><td rowspan="1" colspan="1">C</td><td rowspan="1" colspan="1">G</td><td rowspan="1" colspan="1">A</td><td rowspan="1" colspan="1">C</td><td rowspan="1" colspan="1">G</td><td rowspan="1" colspan="1">G</td></tr><tr><td rowspan="1" colspan="1">
                  <italic><tp:taxon-name>
                      <tp:taxon-name-part taxon-name-part-type="genus" reg="Lepraria">L.</tp:taxon-name-part>
                      <tp:taxon-name-part taxon-name-part-type="species" reg="vouauxii">vouauxii</tp:taxon-name-part>
                    </tp:taxon-name></italic>
                  <ext-link xmlns:xlink="http://www.w3.org/1999/xlink" ext-link-type="gen" xlink:href="AF517906" xlink:type="simple">AF517906</ext-link>
                </td><td rowspan="1" colspan="1">.</td><td rowspan="1" colspan="1">.</td><td rowspan="1" colspan="1">.</td><td rowspan="1" colspan="1">C</td><td rowspan="1" colspan="1">T</td><td rowspan="1" colspan="1">T</td><td rowspan="1" colspan="1">.</td><td rowspan="1" colspan="1">.</td><td rowspan="1" colspan="1">.</td><td rowspan="1" colspan="1">.</td><td rowspan="1" colspan="1">.</td><td rowspan="1" colspan="1">T</td><td rowspan="1" colspan="1">C</td><td rowspan="1" colspan="1">.</td><td rowspan="1" colspan="1">.</td><td rowspan="1" colspan="1">.</td><td rowspan="1" colspan="1">.</td><td rowspan="1" colspan="1">C</td><td rowspan="1" colspan="1">.</td><td rowspan="1" colspan="1">T</td><td rowspan="1" colspan="1">.</td><td rowspan="1" colspan="1">.</td><td rowspan="1" colspan="1">.</td><td rowspan="1" colspan="1">.</td><td rowspan="1" colspan="1">.</td></tr><tr><td rowspan="1" colspan="1">
                  <italic><tp:taxon-name>
                      <tp:taxon-name-part taxon-name-part-type="genus" reg="Lepraria">L.</tp:taxon-name-part>
                      <tp:taxon-name-part taxon-name-part-type="species" reg="vouauxii">vouauxii</tp:taxon-name-part>
                    </tp:taxon-name></italic>
                  <ext-link xmlns:xlink="http://www.w3.org/1999/xlink" ext-link-type="gen" xlink:href="AF517907" xlink:type="simple">AF517907</ext-link>
                </td><td rowspan="1" colspan="1">.</td><td rowspan="1" colspan="1">.</td><td rowspan="1" colspan="1">.</td><td rowspan="1" colspan="1">C</td><td rowspan="1" colspan="1">T</td><td rowspan="1" colspan="1">T</td><td rowspan="1" colspan="1">.</td><td rowspan="1" colspan="1">.</td><td rowspan="1" colspan="1">.</td><td rowspan="1" colspan="1">.</td><td rowspan="1" colspan="1">.</td><td rowspan="1" colspan="1">T</td><td rowspan="1" colspan="1">C</td><td rowspan="1" colspan="1">.</td><td rowspan="1" colspan="1">.</td><td rowspan="1" colspan="1">.</td><td rowspan="1" colspan="1">.</td><td rowspan="1" colspan="1">C</td><td rowspan="1" colspan="1">.</td><td rowspan="1" colspan="1">T</td><td rowspan="1" colspan="1">.</td><td rowspan="1" colspan="1">.</td><td rowspan="1" colspan="1">.</td><td rowspan="1" colspan="1">.</td><td rowspan="1" colspan="1">.</td></tr><tr><td rowspan="1" colspan="1">
                  <bold><italic><tp:taxon-name><tp:taxon-name-part taxon-name-part-type="genus" reg="Lepraria">L.</tp:taxon-name-part><tp:taxon-name-part taxon-name-part-type="species" reg="cryptovouauxii">cryptovouauxii</tp:taxon-name-part></tp:taxon-name></italic> 17692</bold>
                </td><td rowspan="1" colspan="1" style="background-color:#fff200">
                  <bold>A</bold>
                </td><td rowspan="1" colspan="1">.</td><td rowspan="1" colspan="1" style="background-color:#fff200">
                  <bold>T</bold>
                </td><td rowspan="1" colspan="1">
                  <bold>A</bold>
                </td><td rowspan="1" colspan="1">
                  <bold>T</bold>
                </td><td rowspan="1" colspan="1">.</td><td rowspan="1" colspan="1">.</td><td rowspan="1" colspan="1" style="background-color:#fff200">
                  <bold>G</bold>
                </td><td rowspan="1" colspan="1" style="background-color:#fff200">
                  <bold>A</bold>
                </td><td rowspan="1" colspan="1" style="background-color:#fff200">
                  <bold>A</bold>
                </td><td rowspan="1" colspan="1" style="background-color:#fff200">
                  <bold>T</bold>
                </td><td rowspan="1" colspan="1">
                  <bold>T</bold>
                </td><td rowspan="1" colspan="1">.</td><td rowspan="1" colspan="1" style="background-color:#fff200">
                  <bold>T</bold>
                </td><td rowspan="1" colspan="1" style="background-color:#fff200">
                  <bold>T</bold>
                </td><td rowspan="1" colspan="1" style="background-color:#fff200">
                  <bold>A</bold>
                </td><td rowspan="1" colspan="1">.</td><td rowspan="1" colspan="1" style="background-color:#fff200">
                  <bold>A</bold>
                </td><td rowspan="1" colspan="1" style="background-color:#fff200">
                  <bold>A</bold>
                </td><td rowspan="1" colspan="1">.</td><td rowspan="1" colspan="1">.</td><td rowspan="1" colspan="1">.</td><td rowspan="1" colspan="1" style="background-color:#fff200">
                  <bold>A</bold>
                </td><td rowspan="1" colspan="1" style="background-color:#fff200">
                  <bold>T</bold>
                </td><td rowspan="1" colspan="1" style="background-color:#fff200">
                  <bold>A</bold>
                </td></tr><tr><td rowspan="1" colspan="1">
                  <bold><italic><tp:taxon-name><tp:taxon-name-part taxon-name-part-type="genus" reg="Lepraria">L.</tp:taxon-name-part><tp:taxon-name-part taxon-name-part-type="species" reg="cryptovouauxii">cryptovouauxii</tp:taxon-name-part></tp:taxon-name></italic> 14814</bold>
                </td><td rowspan="1" colspan="1" style="background-color:#fff200">
                  <bold>A</bold>
                </td><td rowspan="1" colspan="1">.</td><td rowspan="1" colspan="1" style="background-color:#fff200">
                  <bold>T</bold>
                </td><td rowspan="1" colspan="1">
                  <bold>C</bold>
                </td><td rowspan="1" colspan="1">
                  <bold>T</bold>
                </td><td rowspan="1" colspan="1">.</td><td rowspan="1" colspan="1">.</td><td rowspan="1" colspan="1" style="background-color:#fff200">
                  <bold>G</bold>
                </td><td rowspan="1" colspan="1" style="background-color:#fff200">
                  <bold>A</bold>
                </td><td rowspan="1" colspan="1" style="background-color:#fff200">
                  <bold>A</bold>
                </td><td rowspan="1" colspan="1" style="background-color:#fff200">
                  <bold>T</bold>
                </td><td rowspan="1" colspan="1">
                  <bold>T</bold>
                </td><td rowspan="1" colspan="1">.</td><td rowspan="1" colspan="1" style="background-color:#fff200">
                  <bold>T</bold>
                </td><td rowspan="1" colspan="1" style="background-color:#fff200">
                  <bold>T</bold>
                </td><td rowspan="1" colspan="1" style="background-color:#fff200">
                  <bold>A</bold>
                </td><td rowspan="1" colspan="1">
                  <bold>A</bold>
                </td><td rowspan="1" colspan="1" style="background-color:#fff200">
                  <bold>A</bold>
                </td><td rowspan="1" colspan="1" style="background-color:#fff200">
                  <bold>A</bold>
                </td><td rowspan="1" colspan="1">.</td><td rowspan="1" colspan="1">
                  <bold>A</bold>
                </td><td rowspan="1" colspan="1">.</td><td rowspan="1" colspan="1" style="background-color:#fff200">
                  <bold>A</bold>
                </td><td rowspan="1" colspan="1" style="background-color:#fff200">
                  <bold>T</bold>
                </td><td rowspan="1" colspan="1" style="background-color:#fff200">
                  <bold>A</bold>
                </td></tr><tr><td rowspan="1" colspan="1">
                  <bold><italic><tp:taxon-name><tp:taxon-name-part taxon-name-part-type="genus" reg="Lepraria">L.</tp:taxon-name-part><tp:taxon-name-part taxon-name-part-type="species" reg="cryptovouauxii">cryptovouauxii</tp:taxon-name-part></tp:taxon-name></italic> 17683</bold>
                </td><td rowspan="1" colspan="1" style="background-color:#fff200">
                  <bold>A</bold>
                </td><td rowspan="1" colspan="1">
                  <bold>T</bold>
                </td><td rowspan="1" colspan="1" style="background-color:#fff200">
                  <bold>T</bold>
                </td><td rowspan="1" colspan="1">
                  <bold>A</bold>
                </td><td rowspan="1" colspan="1">
                  <bold>T</bold>
                </td><td rowspan="1" colspan="1">.</td><td rowspan="1" colspan="1">.</td><td rowspan="1" colspan="1" style="background-color:#fff200">
                  <bold>G</bold>
                </td><td rowspan="1" colspan="1" style="background-color:#fff200">
                  <bold>A</bold>
                </td><td rowspan="1" colspan="1" style="background-color:#fff200">
                  <bold>A</bold>
                </td><td rowspan="1" colspan="1" style="background-color:#fff200">
                  <bold>T</bold>
                </td><td rowspan="1" colspan="1">
                  <bold>T</bold>
                </td><td rowspan="1" colspan="1">.</td><td rowspan="1" colspan="1" style="background-color:#fff200">
                  <bold>T</bold>
                </td><td rowspan="1" colspan="1" style="background-color:#fff200">
                  <bold>T</bold>
                </td><td rowspan="1" colspan="1" style="background-color:#fff200">
                  <bold>A</bold>
                </td><td rowspan="1" colspan="1">.</td><td rowspan="1" colspan="1" style="background-color:#fff200">
                  <bold>A</bold>
                </td><td rowspan="1" colspan="1" style="background-color:#fff200">
                  <bold>A</bold>
                </td><td rowspan="1" colspan="1">.</td><td rowspan="1" colspan="1">.</td><td rowspan="1" colspan="1">.</td><td rowspan="1" colspan="1" style="background-color:#fff200">
                  <bold>A</bold>
                </td><td rowspan="1" colspan="1" style="background-color:#fff200">
                  <bold>T</bold>
                </td><td rowspan="1" colspan="1" style="background-color:#fff200">
                  <bold>A</bold>
                </td></tr><tr><td rowspan="1" colspan="1">
                  <bold><italic><tp:taxon-name><tp:taxon-name-part taxon-name-part-type="genus" reg="Lepraria">L.</tp:taxon-name-part><tp:taxon-name-part taxon-name-part-type="species" reg="cryptovouauxii">cryptovouauxii</tp:taxon-name-part></tp:taxon-name></italic> 14848a</bold>
                </td><td rowspan="1" colspan="1" style="background-color:#fff200">
                  <bold>A</bold>
                </td><td rowspan="1" colspan="1">.</td><td rowspan="1" colspan="1" style="background-color:#fff200">
                  <bold>T</bold>
                </td><td rowspan="1" colspan="1">
                  <bold>A</bold>
                </td><td rowspan="1" colspan="1">
                  <bold>T</bold>
                </td><td rowspan="1" colspan="1">.</td><td rowspan="1" colspan="1">
                  <bold>C</bold>
                </td><td rowspan="1" colspan="1" style="background-color:#fff200">
                  <bold>G</bold>
                </td><td rowspan="1" colspan="1" style="background-color:#fff200">
                  <bold>A</bold>
                </td><td rowspan="1" colspan="1" style="background-color:#fff200">
                  <bold>A</bold>
                </td><td rowspan="1" colspan="1" style="background-color:#fff200">
                  <bold>T</bold>
                </td><td rowspan="1" colspan="1">
                  <bold>T</bold>
                </td><td rowspan="1" colspan="1">.</td><td rowspan="1" colspan="1" style="background-color:#fff200">
                  <bold>T</bold>
                </td><td rowspan="1" colspan="1" style="background-color:#fff200">
                  <bold>T</bold>
                </td><td rowspan="1" colspan="1" style="background-color:#fff200">
                  <bold>A</bold>
                </td><td rowspan="1" colspan="1">.</td><td rowspan="1" colspan="1" style="background-color:#fff200">~<bold>A</bold></td><td rowspan="1" colspan="1" style="background-color:#fff200">
                  <bold>A</bold>
                </td><td rowspan="1" colspan="1">.</td><td rowspan="1" colspan="1">.</td><td rowspan="1" colspan="1">
                  <bold>C</bold>
                </td><td rowspan="1" colspan="1" style="background-color:#fff200">
                  <bold>A</bold>
                </td><td rowspan="1" colspan="1" style="background-color:#fff200">
                  <bold>T</bold>
                </td><td rowspan="1" colspan="1" style="background-color:#fff200">
                  <bold>A</bold>
                </td></tr><tr><td rowspan="3" colspan="1">
                  <bold>Position in the alignment/ Species</bold>
                </td><td rowspan="1" colspan="1">
                  <bold>1</bold>
                </td><td rowspan="1" colspan="1">
                  <bold>1</bold>
                </td><td rowspan="1" colspan="1">
                  <bold>1</bold>
                </td><td rowspan="1" colspan="1">
                  <bold>1</bold>
                </td><td rowspan="1" colspan="1">
                  <bold>1</bold>
                </td><td rowspan="1" colspan="1">
                  <bold>1</bold>
                </td><td rowspan="1" colspan="1">
                  <bold>1</bold>
                </td><td rowspan="1" colspan="1">
                  <bold>3</bold>
                </td><td rowspan="1" colspan="1">
                  <bold>3</bold>
                </td><td rowspan="1" colspan="1">
                  <bold>3</bold>
                </td><td rowspan="1" colspan="1">
                  <bold>4</bold>
                </td><td rowspan="1" colspan="1">
                  <bold>4</bold>
                </td><td rowspan="1" colspan="1">
                  <bold>4</bold>
                </td><td rowspan="1" colspan="1">
                  <bold>4</bold>
                </td><td rowspan="1" colspan="1">
                  <bold>4</bold>
                </td><td rowspan="1" colspan="1">
                  <bold>4</bold>
                </td><td rowspan="1" colspan="1">
                  <bold>4</bold>
                </td><td rowspan="1" colspan="1">
                  <bold>4</bold>
                </td><td rowspan="1" colspan="1">
                  <bold>4</bold>
                </td><td rowspan="1" colspan="1">
                  <bold>4</bold>
                </td><td rowspan="1" colspan="1">
                  <bold>4</bold>
                </td><td rowspan="1" colspan="1">
                  <bold>4</bold>
                </td><td rowspan="1" colspan="1">
                  <bold>4</bold>
                </td><td rowspan="1" colspan="1">
                  <bold>4</bold>
                </td><td rowspan="1" colspan="1">
                  <bold>5</bold>
                </td></tr><tr><td rowspan="1" colspan="1">
                  <bold>7</bold>
                </td><td rowspan="1" colspan="1">
                  <bold>7</bold>
                </td><td rowspan="1" colspan="1">
                  <bold>8</bold>
                </td><td rowspan="1" colspan="1">
                  <bold>8</bold>
                </td><td rowspan="1" colspan="1">
                  <bold>8</bold>
                </td><td rowspan="1" colspan="1">
                  <bold>8</bold>
                </td><td rowspan="1" colspan="1">
                  <bold>9</bold>
                </td><td rowspan="1" colspan="1">
                  <bold>3</bold>
                </td><td rowspan="1" colspan="1">
                  <bold>3</bold>
                </td><td rowspan="1" colspan="1">
                  <bold>3</bold>
                </td><td rowspan="1" colspan="1">
                  <bold>1</bold>
                </td><td rowspan="1" colspan="1">
                  <bold>3</bold>
                </td><td rowspan="1" colspan="1">
                  <bold>4</bold>
                </td><td rowspan="1" colspan="1">
                  <bold>6</bold>
                </td><td rowspan="1" colspan="1">
                  <bold>6</bold>
                </td><td rowspan="1" colspan="1">
                  <bold>7</bold>
                </td><td rowspan="1" colspan="1">
                  <bold>7</bold>
                </td><td rowspan="1" colspan="1">
                  <bold>7</bold>
                </td><td rowspan="1" colspan="1">
                  <bold>7</bold>
                </td><td rowspan="1" colspan="1">
                  <bold>7</bold>
                </td><td rowspan="1" colspan="1">
                  <bold>8</bold>
                </td><td rowspan="1" colspan="1">
                  <bold>8</bold>
                </td><td rowspan="1" colspan="1">
                  <bold>9</bold>
                </td><td rowspan="1" colspan="1">
                  <bold>9</bold>
                </td><td rowspan="1" colspan="1">
                  <bold>1</bold>
                </td></tr><tr><td rowspan="1" colspan="1">
                  <bold>0</bold>
                </td><td rowspan="1" colspan="1">
                  <bold>1</bold>
                </td><td rowspan="1" colspan="1">
                  <bold>5</bold>
                </td><td rowspan="1" colspan="1">
                  <bold>6</bold>
                </td><td rowspan="1" colspan="1">
                  <bold>7</bold>
                </td><td rowspan="1" colspan="1">
                  <bold>8</bold>
                </td><td rowspan="1" colspan="1">
                  <bold>1</bold>
                </td><td rowspan="1" colspan="1">
                  <bold>2</bold>
                </td><td rowspan="1" colspan="1">
                  <bold>4</bold>
                </td><td rowspan="1" colspan="1">
                  <bold>8</bold>
                </td><td rowspan="1" colspan="1">
                  <bold>1</bold>
                </td><td rowspan="1" colspan="1">
                  <bold>0</bold>
                </td><td rowspan="1" colspan="1">
                  <bold>5</bold>
                </td><td rowspan="1" colspan="1">
                  <bold>0</bold>
                </td><td rowspan="1" colspan="1">
                  <bold>3</bold>
                </td><td rowspan="1" colspan="1">
                  <bold>1</bold>
                </td><td rowspan="1" colspan="1">
                  <bold>2</bold>
                </td><td rowspan="1" colspan="1">
                  <bold>3</bold>
                </td><td rowspan="1" colspan="1">
                  <bold>4</bold>
                </td><td rowspan="1" colspan="1">
                  <bold>9</bold>
                </td><td rowspan="1" colspan="1">
                  <bold>5</bold>
                </td><td rowspan="1" colspan="1">
                  <bold>7</bold>
                </td><td rowspan="1" colspan="1">
                  <bold>3</bold>
                </td><td rowspan="1" colspan="1">
                  <bold>5</bold>
                </td><td rowspan="1" colspan="1">
                  <bold>4</bold>
                </td></tr><tr><td rowspan="1" colspan="1">
                  <italic><tp:taxon-name>
                      <tp:taxon-name-part taxon-name-part-type="genus" reg="Lepraria">L.</tp:taxon-name-part>
                      <tp:taxon-name-part taxon-name-part-type="species" reg="vouauxii">vouauxii</tp:taxon-name-part>
                    </tp:taxon-name></italic>
                  <ext-link xmlns:xlink="http://www.w3.org/1999/xlink" ext-link-type="gen" xlink:href="KX132973" xlink:type="simple">KX132973</ext-link>
                </td><td rowspan="1" colspan="1">G</td><td rowspan="1" colspan="1">T</td><td rowspan="1" colspan="1">G</td><td rowspan="1" colspan="1">T</td><td rowspan="1" colspan="1">C</td><td rowspan="1" colspan="1">A</td><td rowspan="1" colspan="1">G</td><td rowspan="1" colspan="1">C</td><td rowspan="1" colspan="1">T</td><td rowspan="1" colspan="1">A</td><td rowspan="1" colspan="1">G</td><td rowspan="1" colspan="1">G</td><td rowspan="1" colspan="1">G</td><td rowspan="1" colspan="1">A</td><td rowspan="1" colspan="1">G</td><td rowspan="1" colspan="1">A</td><td rowspan="1" colspan="1">C</td><td rowspan="1" colspan="1">A</td><td rowspan="1" colspan="1">C</td><td rowspan="1" colspan="1">C</td><td rowspan="1" colspan="1">T</td><td rowspan="1" colspan="1">G</td><td rowspan="1" colspan="1">C</td><td rowspan="1" colspan="1">T</td><td rowspan="1" colspan="1">C</td></tr><tr><td rowspan="1" colspan="1">
                  <italic><tp:taxon-name>
                      <tp:taxon-name-part taxon-name-part-type="genus" reg="Lepraria">L.</tp:taxon-name-part>
                      <tp:taxon-name-part taxon-name-part-type="species" reg="vouauxii">vouauxii</tp:taxon-name-part>
                    </tp:taxon-name></italic>
                  <ext-link xmlns:xlink="http://www.w3.org/1999/xlink" ext-link-type="gen" xlink:href="AF517906" xlink:type="simple">AF517906</ext-link>
                </td><td rowspan="1" colspan="1">.</td><td rowspan="1" colspan="1">.</td><td rowspan="1" colspan="1">.</td><td rowspan="1" colspan="1">.</td><td rowspan="1" colspan="1">.</td><td rowspan="1" colspan="1">.</td><td rowspan="1" colspan="1">.</td><td rowspan="1" colspan="1">.</td><td rowspan="1" colspan="1">C</td><td rowspan="1" colspan="1">.</td><td rowspan="1" colspan="1">A</td><td rowspan="1" colspan="1">.</td><td rowspan="1" colspan="1">.</td><td rowspan="1" colspan="1">.</td><td rowspan="1" colspan="1">C</td><td rowspan="1" colspan="1">.</td><td rowspan="1" colspan="1">.</td><td rowspan="1" colspan="1">.</td><td rowspan="1" colspan="1">.</td><td rowspan="1" colspan="1">.</td><td rowspan="1" colspan="1">.</td><td rowspan="1" colspan="1">.</td><td rowspan="1" colspan="1">T</td><td rowspan="1" colspan="1">.</td><td rowspan="1" colspan="1">.</td></tr><tr><td rowspan="1" colspan="1">
                  <italic><tp:taxon-name>
                      <tp:taxon-name-part taxon-name-part-type="genus" reg="Lepraria">L.</tp:taxon-name-part>
                      <tp:taxon-name-part taxon-name-part-type="species" reg="vouauxii">vouauxii</tp:taxon-name-part>
                    </tp:taxon-name></italic>
                  <ext-link xmlns:xlink="http://www.w3.org/1999/xlink" ext-link-type="gen" xlink:href="AF517907" xlink:type="simple">AF517907</ext-link>
                </td><td rowspan="1" colspan="1">.</td><td rowspan="1" colspan="1">.</td><td rowspan="1" colspan="1">.</td><td rowspan="1" colspan="1">.</td><td rowspan="1" colspan="1">.</td><td rowspan="1" colspan="1">.</td><td rowspan="1" colspan="1">.</td><td rowspan="1" colspan="1">.</td><td rowspan="1" colspan="1">C</td><td rowspan="1" colspan="1">.</td><td rowspan="1" colspan="1">A</td><td rowspan="1" colspan="1">.</td><td rowspan="1" colspan="1">.</td><td rowspan="1" colspan="1">.</td><td rowspan="1" colspan="1">C</td><td rowspan="1" colspan="1">.</td><td rowspan="1" colspan="1">.</td><td rowspan="1" colspan="1">.</td><td rowspan="1" colspan="1">.</td><td rowspan="1" colspan="1">.</td><td rowspan="1" colspan="1">.</td><td rowspan="1" colspan="1">.</td><td rowspan="1" colspan="1">T</td><td rowspan="1" colspan="1">.</td><td rowspan="1" colspan="1">.</td></tr><tr><td rowspan="1" colspan="1">
                  <bold><italic><tp:taxon-name><tp:taxon-name-part taxon-name-part-type="genus" reg="Lepraria">L.</tp:taxon-name-part><tp:taxon-name-part taxon-name-part-type="species" reg="cryptovouauxii">cryptovouauxii</tp:taxon-name-part></tp:taxon-name></italic> 17692</bold>
                </td><td rowspan="1" colspan="1" style="background-color:#fff200">
                  <bold>A</bold>
                </td><td rowspan="1" colspan="1" style="background-color:#fff200">
                  <bold>G</bold>
                </td><td rowspan="1" colspan="1">.</td><td rowspan="1" colspan="1">.</td><td rowspan="1" colspan="1">.</td><td rowspan="1" colspan="1">.</td><td rowspan="1" colspan="1" style="background-color:#fff200">
                  <bold>A</bold>
                </td><td rowspan="1" colspan="1" style="background-color:#fff200">
                  <bold>A</bold>
                </td><td rowspan="1" colspan="1">.</td><td rowspan="1" colspan="1" style="background-color:#fff200">
                  <bold>G</bold>
                </td><td rowspan="1" colspan="1">.</td><td rowspan="1" colspan="1" style="background-color:#fff200">
                  <bold>T</bold>
                </td><td rowspan="1" colspan="1" style="background-color:#fff200">
                  <bold>T</bold>
                </td><td rowspan="1" colspan="1" style="background-color:#fff200">
                  <bold>T</bold>
                </td><td rowspan="1" colspan="1" style="background-color:#fff200">
                  <bold>T</bold>
                </td><td rowspan="1" colspan="1">.</td><td rowspan="1" colspan="1" style="background-color:#fff200">
                  <bold>A</bold>
                </td><td rowspan="1" colspan="1">
                  <bold>C</bold>
                </td><td rowspan="1" colspan="1" style="background-color:#fff200">
                  <bold>A</bold>
                </td><td rowspan="1" colspan="1" style="background-color:#fff200">
                  <bold>G</bold>
                </td><td rowspan="1" colspan="1" style="background-color:#fff200">
                  <bold>A</bold>
                </td><td rowspan="1" colspan="1">.</td><td rowspan="1" colspan="1">
                  <bold>T</bold>
                </td><td rowspan="1" colspan="1" style="background-color:#fff200">
                  <bold>A</bold>
                </td><td rowspan="1" colspan="1">
                  <bold>A</bold>
                </td></tr><tr><td rowspan="1" colspan="1">
                  <bold><italic><tp:taxon-name><tp:taxon-name-part taxon-name-part-type="genus" reg="Lepraria">L.</tp:taxon-name-part><tp:taxon-name-part taxon-name-part-type="species" reg="cryptovouauxii">cryptovouauxii</tp:taxon-name-part></tp:taxon-name></italic> 14814</bold>
                </td><td rowspan="1" colspan="1" style="background-color:#fff200">
                  <bold>A</bold>
                </td><td rowspan="1" colspan="1" style="background-color:#fff200">
                  <bold>G</bold>
                </td><td rowspan="1" colspan="1">
                  <bold>T</bold>
                </td><td rowspan="1" colspan="1">.</td><td rowspan="1" colspan="1">
                  <bold>A</bold>
                </td><td rowspan="1" colspan="1">
                  <bold>C</bold>
                </td><td rowspan="1" colspan="1" style="background-color:#fff200">
                  <bold>A</bold>
                </td><td rowspan="1" colspan="1" style="background-color:#fff200">
                  <bold>A</bold>
                </td><td rowspan="1" colspan="1">.</td><td rowspan="1" colspan="1" style="background-color:#fff200">
                  <bold>G</bold>
                </td><td rowspan="1" colspan="1">.</td><td rowspan="1" colspan="1" style="background-color:#fff200">
                  <bold>T</bold>
                </td><td rowspan="1" colspan="1" style="background-color:#fff200">
                  <bold>T</bold>
                </td><td rowspan="1" colspan="1" style="background-color:#fff200">
                  <bold>T</bold>
                </td><td rowspan="1" colspan="1" style="background-color:#fff200">
                  <bold>T</bold>
                </td><td rowspan="1" colspan="1">
                  <bold>G</bold>
                </td><td rowspan="1" colspan="1" style="background-color:#fff200">
                  <bold>A</bold>
                </td><td rowspan="1" colspan="1">.</td><td rowspan="1" colspan="1" style="background-color:#fff200">
                  <bold>A</bold>
                </td><td rowspan="1" colspan="1" style="background-color:#fff200">
                  <bold>G</bold>
                </td><td rowspan="1" colspan="1" style="background-color:#fff200">
                  <bold>A</bold>
                </td><td rowspan="1" colspan="1">.</td><td rowspan="1" colspan="1">
                  <bold>T</bold>
                </td><td rowspan="1" colspan="1" style="background-color:#fff200">
                  <bold>A</bold>
                </td><td rowspan="1" colspan="1">
                  <bold>A</bold>
                </td></tr><tr><td rowspan="1" colspan="1">
                  <bold><italic><tp:taxon-name><tp:taxon-name-part taxon-name-part-type="genus" reg="Lepraria">L.</tp:taxon-name-part><tp:taxon-name-part taxon-name-part-type="species" reg="cryptovouauxii">cryptovouauxii</tp:taxon-name-part></tp:taxon-name></italic> 17683</bold>
                </td><td rowspan="1" colspan="1" style="background-color:#fff200">
                  <bold>A</bold>
                </td><td rowspan="1" colspan="1" style="background-color:#fff200">
                  <bold>G</bold>
                </td><td rowspan="1" colspan="1">.</td><td rowspan="1" colspan="1">.</td><td rowspan="1" colspan="1">
                  <bold>A</bold>
                </td><td rowspan="1" colspan="1">.</td><td rowspan="1" colspan="1" style="background-color:#fff200">
                  <bold>A</bold>
                </td><td rowspan="1" colspan="1" style="background-color:#fff200">
                  <bold>A</bold>
                </td><td rowspan="1" colspan="1">.</td><td rowspan="1" colspan="1" style="background-color:#fff200">
                  <bold>G</bold>
                </td><td rowspan="1" colspan="1">.</td><td rowspan="1" colspan="1" style="background-color:#fff200">
                  <bold>T</bold>
                </td><td rowspan="1" colspan="1" style="background-color:#fff200">
                  <bold>T</bold>
                </td><td rowspan="1" colspan="1" style="background-color:#fff200">
                  <bold>T</bold>
                </td><td rowspan="1" colspan="1" style="background-color:#fff200">
                  <bold>T</bold>
                </td><td rowspan="1" colspan="1">.</td><td rowspan="1" colspan="1" style="background-color:#fff200">
                  <bold>A</bold>
                </td><td rowspan="1" colspan="1">
                  <bold>C</bold>
                </td><td rowspan="1" colspan="1" style="background-color:#fff200">
                  <bold>A</bold>
                </td><td rowspan="1" colspan="1" style="background-color:#fff200">
                  <bold>G</bold>
                </td><td rowspan="1" colspan="1" style="background-color:#fff200">
                  <bold>A</bold>
                </td><td rowspan="1" colspan="1">.</td><td rowspan="1" colspan="1">
                  <bold>T</bold>
                </td><td rowspan="1" colspan="1" style="background-color:#fff200">
                  <bold>A</bold>
                </td><td rowspan="1" colspan="1">.</td></tr><tr><td rowspan="1" colspan="1">
                  <bold><italic><tp:taxon-name><tp:taxon-name-part taxon-name-part-type="genus" reg="Lepraria">L.</tp:taxon-name-part><tp:taxon-name-part taxon-name-part-type="species" reg="cryptovouauxii">cryptovouauxii</tp:taxon-name-part></tp:taxon-name></italic> 14848a</bold>
                </td><td rowspan="1" colspan="1" style="background-color:#fff200">
                  <bold>A</bold>
                </td><td rowspan="1" colspan="1" style="background-color:#fff200">
                  <bold>G</bold>
                </td><td rowspan="1" colspan="1">.</td><td rowspan="1" colspan="1">
                  <bold>G</bold>
                </td><td rowspan="1" colspan="1">
                  <bold>A</bold>
                </td><td rowspan="1" colspan="1">.</td><td rowspan="1" colspan="1" style="background-color:#fff200">
                  <bold>A</bold>
                </td><td rowspan="1" colspan="1" style="background-color:#fff200">
                  <bold>A</bold>
                </td><td rowspan="1" colspan="1">.</td><td rowspan="1" colspan="1" style="background-color:#fff200">
                  <bold>G</bold>
                </td><td rowspan="1" colspan="1">.</td><td rowspan="1" colspan="1" style="background-color:#fff200">
                  <bold>T</bold>
                </td><td rowspan="1" colspan="1" style="background-color:#fff200">
                  <bold>T</bold>
                </td><td rowspan="1" colspan="1" style="background-color:#fff200">
                  <bold>T</bold>
                </td><td rowspan="1" colspan="1" style="background-color:#fff200">
                  <bold>T</bold>
                </td><td rowspan="1" colspan="1">.</td><td rowspan="1" colspan="1" style="background-color:#fff200">
                  <bold>A</bold>
                </td><td rowspan="1" colspan="1">.</td><td rowspan="1" colspan="1" style="background-color:#fff200">
                  <bold>A</bold>
                </td><td rowspan="1" colspan="1" style="background-color:#fff200">
                  <bold>G</bold>
                </td><td rowspan="1" colspan="1" style="background-color:#fff200">
                  <bold>A</bold>
                </td><td rowspan="1" colspan="1">
                  <bold>A</bold>
                </td><td rowspan="1" colspan="1">
                  <bold>T</bold>
                </td><td rowspan="1" colspan="1" style="background-color:#fff200">
                  <bold>A</bold>
                </td><td rowspan="1" colspan="1">
                  <bold>A</bold>
                </td></tr></tbody></table></table-wrap></tp:treatment-sec><ref-list><ref id="B57"><mixed-citation xmlns:xlink="http://www.w3.org/1999/xlink" xlink:type="simple"><person-group><name name-style="western"><surname>Tønsberg</surname><given-names>T</given-names></name></person-group> (<year>1992</year>) <article-title>The sorediate and isidiate, corticolous, crustose lichens in Norway.</article-title><source>Sommerfeltia</source><volume>14</volume>: <fpage>1</fpage>–<lpage>331</lpage>.</mixed-citation></ref><ref id="B33"><mixed-citation xmlns:xlink="http://www.w3.org/1999/xlink" xlink:type="simple"><person-group><name name-style="western"><surname>Laundon</surname><given-names>JR</given-names></name></person-group> (<year>1989</year>) <article-title>The species of <italic><tp:taxon-name><tp:taxon-name-part taxon-name-part-type="genus">Leproloma</tp:taxon-name-part></tp:taxon-name></italic>-the name for the <italic><tp:taxon-name><tp:taxon-name-part taxon-name-part-type="genus">Lepraria</tp:taxon-name-part><tp:taxon-name-part taxon-name-part-type="species">membranacea</tp:taxon-name-part></tp:taxon-name></italic> group.</article-title><source>Lichenologist</source><volume>21</volume>(<issue>1</issue>): <fpage>1</fpage>–<lpage>22</lpage>. <ext-link xlink:type="simple" ext-link-type="doi" xlink:href="10.1017/S0024282989000034">https://doi.org/10.1017/S0024282989000034</ext-link></mixed-citation></ref><ref id="B41"><mixed-citation xmlns:xlink="http://www.w3.org/1999/xlink" xlink:type="simple"><person-group><name name-style="western"><surname>Leuckert</surname><given-names>C</given-names></name><name name-style="western"><surname>Kümmerling</surname><given-names>H</given-names></name></person-group> (<year>1991</year>) <article-title>Chemotaxonomische Studien in der Gattung <italic><tp:taxon-name><tp:taxon-name-part taxon-name-part-type="genus">Leproloma</tp:taxon-name-part></tp:taxon-name></italic> Nyl. ex Crombie (Lichenes).</article-title><source>Nova Hedwigia</source><volume>52</volume>(<issue>1–2</issue>): <fpage>17</fpage>–<lpage>32</lpage>.</mixed-citation></ref><ref id="B11"><mixed-citation xmlns:xlink="http://www.w3.org/1999/xlink" xlink:type="simple"><person-group><name name-style="western"><surname>Flakus</surname><given-names>A</given-names></name><name name-style="western"><surname>Kukwa</surname><given-names>M</given-names></name></person-group> (<year>2007</year>) <article-title>New species and records of <italic><tp:taxon-name><tp:taxon-name-part taxon-name-part-type="genus">Lepraria</tp:taxon-name-part></tp:taxon-name></italic> (<tp:taxon-name><tp:taxon-name-part taxon-name-part-type="family">Stereocaulaceae</tp:taxon-name-part></tp:taxon-name>, lichenized <tp:taxon-name><tp:taxon-name-part taxon-name-part-type="phylum">Ascomycota</tp:taxon-name-part></tp:taxon-name>) from South America.</article-title><source>Lichenologist</source><volume>39</volume>(<issue>5</issue>): <fpage>463</fpage>–<lpage>474</lpage>. <ext-link xlink:type="simple" ext-link-type="doi" xlink:href="10.1017/S0024282907007116">https://doi.org/10.1017/S0024282907007116</ext-link></mixed-citation></ref><ref id="B13"><mixed-citation xmlns:xlink="http://www.w3.org/1999/xlink" xlink:type="simple"><person-group><name name-style="western"><surname>Flakus</surname><given-names>A</given-names></name><name name-style="western"><surname>Elix</surname><given-names>JA</given-names></name><name name-style="western"><surname>Rodriguez</surname><given-names>P</given-names></name><name name-style="western"><surname>Kukwa</surname><given-names>M</given-names></name></person-group> (<year>2011a</year>) <article-title>New species and records of <italic><tp:taxon-name><tp:taxon-name-part taxon-name-part-type="genus">Lepraria</tp:taxon-name-part></tp:taxon-name></italic> (<tp:taxon-name><tp:taxon-name-part taxon-name-part-type="family">Stereocaulaceae</tp:taxon-name-part></tp:taxon-name>, lichenized <tp:taxon-name><tp:taxon-name-part taxon-name-part-type="phylum">Ascomycota</tp:taxon-name-part></tp:taxon-name>) from South America.</article-title><source>Lichenologist</source><volume>43</volume>(<issue>1</issue>): <fpage>57</fpage>–<lpage>66</lpage>. <ext-link xlink:type="simple" ext-link-type="doi" xlink:href="10.1017/S0024282910000502">https://doi.org/10.1017/S0024282910000502</ext-link></mixed-citation></ref><ref id="B15"><mixed-citation xmlns:xlink="http://www.w3.org/1999/xlink" xlink:type="simple"><person-group><name name-style="western"><surname>Flakus</surname><given-names>A</given-names></name><name name-style="western"><surname>Sipman</surname><given-names>HJM</given-names></name><name name-style="western"><surname>Rodriguez Flakus</surname><given-names>P</given-names></name><name name-style="western"><surname>Jabłońska</surname><given-names>A</given-names></name><name name-style="western"><surname>Oset</surname><given-names>M</given-names></name><name name-style="western"><surname>Meneses</surname><given-names>QRI</given-names></name><name name-style="western"><surname>Kukwa</surname><given-names>M</given-names></name></person-group> (<year>2015</year>) <article-title>Contribution to the knowledge of the lichen biota of Bolivia. 7.</article-title><source>Polish Botanical Journal</source><volume>60</volume>(<issue>1</issue>): <fpage>81</fpage>–<lpage>98</lpage>. <ext-link xlink:type="simple" ext-link-type="doi" xlink:href="10.1515/pbj-2015-0001">https://doi.org/10.1515/pbj-2015-0001</ext-link></mixed-citation></ref><ref id="B38"><mixed-citation xmlns:xlink="http://www.w3.org/1999/xlink" xlink:type="simple"><person-group><name name-style="western"><surname>Lendemer</surname><given-names>JC</given-names></name></person-group> (<year>2013a</year>) <article-title>A monograph of the crustose members of the genus <italic><tp:taxon-name><tp:taxon-name-part taxon-name-part-type="genus">Lepraria</tp:taxon-name-part></tp:taxon-name></italic> Ach. s. str. (<tp:taxon-name><tp:taxon-name-part taxon-name-part-type="family">Stereocaulaceae</tp:taxon-name-part></tp:taxon-name>, Lichenized <tp:taxon-name><tp:taxon-name-part taxon-name-part-type="class">Ascomycetes</tp:taxon-name-part></tp:taxon-name>) in North America north of Mexico.</article-title><source>Opuscula Philolichenum</source><volume>12</volume>(<issue>1</issue>): <fpage>27</fpage>–<lpage>141</lpage>.</mixed-citation></ref><ref id="B27"><mixed-citation xmlns:xlink="http://www.w3.org/1999/xlink" xlink:type="simple"><person-group><name name-style="western"><surname>Kukwa</surname><given-names>M</given-names></name></person-group> (<year>2006b</year>) <article-title>The lichen genus <italic><tp:taxon-name><tp:taxon-name-part taxon-name-part-type="genus">Lepraria</tp:taxon-name-part></tp:taxon-name></italic> in Poland.</article-title><source>Lichenologist</source><volume>38</volume>(<issue>4</issue>): <fpage>293</fpage>–<lpage>305</lpage>. <ext-link xlink:type="simple" ext-link-type="doi" xlink:href="10.1017/S0024282906005962">https://doi.org/10.1017/S0024282906005962</ext-link></mixed-citation></ref><ref id="B8"><mixed-citation xmlns:xlink="http://www.w3.org/1999/xlink" xlink:type="simple"><person-group><name name-style="western"><surname>Ekman</surname><given-names>S</given-names></name><name name-style="western"><surname>Tønsberg</surname><given-names>T</given-names></name></person-group> (<year>2002</year>) <article-title>Most species of <italic><tp:taxon-name><tp:taxon-name-part taxon-name-part-type="genus">Lepraria</tp:taxon-name-part></tp:taxon-name></italic> and <italic><tp:taxon-name><tp:taxon-name-part taxon-name-part-type="genus">Leproloma</tp:taxon-name-part></tp:taxon-name></italic> form a monophyletic group closely related to <italic><tp:taxon-name><tp:taxon-name-part taxon-name-part-type="genus">Stereocaulon</tp:taxon-name-part></tp:taxon-name></italic>.</article-title><source>Mycological Research</source><volume>106</volume>(<issue>11</issue>): <fpage>1262</fpage>–<lpage>1276</lpage>. <ext-link xlink:type="simple" ext-link-type="doi" xlink:href="10.1017/S0953756202006718">https://doi.org/10.1017/S0953756202006718</ext-link></mixed-citation></ref><ref id="B43"><mixed-citation xmlns:xlink="http://www.w3.org/1999/xlink" xlink:type="simple"><person-group><name name-style="western"><surname>Mark</surname><given-names>K</given-names></name><name name-style="western"><surname>Cornejo</surname><given-names>C</given-names></name><name name-style="western"><surname>Keller</surname><given-names>C</given-names></name><name name-style="western"><surname>Flück</surname><given-names>D</given-names></name><name name-style="western"><surname>Scheidegger</surname><given-names>C</given-names></name></person-group> (<year>2016</year>) <article-title>Barcoding lichen-forming fungi using 454 pyrosequencing is challenged by artifactual and biological sequence variation.</article-title><source>Genome</source><volume>59</volume>: <fpage>685</fpage>–<lpage>704</lpage>. <ext-link xlink:type="simple" ext-link-type="doi" xlink:href="10.1139/gen-2015-0189">https://doi.org/10.1139/gen-2015-0189</ext-link></mixed-citation></ref><ref id="B36"><mixed-citation xmlns:xlink="http://www.w3.org/1999/xlink" xlink:type="simple"><person-group><name name-style="western"><surname>Lendemer</surname><given-names>JC</given-names></name></person-group> (<year>2011b</year>) <article-title>A standardized morphological terminology and descriptive scheme for <italic><tp:taxon-name><tp:taxon-name-part taxon-name-part-type="genus">Lepraria</tp:taxon-name-part></tp:taxon-name></italic> (<tp:taxon-name><tp:taxon-name-part taxon-name-part-type="family">Stereocaulaceae</tp:taxon-name-part></tp:taxon-name>).</article-title><source>Lichenologist</source><volume>43</volume>(<issue>5</issue>): <fpage>379</fpage>–<lpage>399</lpage>. <ext-link xlink:type="simple" ext-link-type="doi" xlink:href="10.1017/S0024282911000326">https://doi.org/10.1017/S0024282911000326</ext-link></mixed-citation></ref><ref id="B42"><mixed-citation xmlns:xlink="http://www.w3.org/1999/xlink" xlink:type="simple"><person-group><name name-style="western"><surname>Leuckert</surname><given-names>C</given-names></name><name name-style="western"><surname>Kümmerling</surname><given-names>H</given-names></name><name name-style="western"><surname>Wirth</surname><given-names>V</given-names></name></person-group> (<year>1995</year>) <article-title>Chemotaxonomy of <italic><tp:taxon-name><tp:taxon-name-part taxon-name-part-type="genus">Lepraria</tp:taxon-name-part></tp:taxon-name></italic> Ach. and <italic><tp:taxon-name><tp:taxon-name-part taxon-name-part-type="genus">Leproloma</tp:taxon-name-part></tp:taxon-name></italic> Nyl. ex Crombie, with particular reference to Central Europe.</article-title><source>Bibliotheca Lichenologica</source><volume>58</volume>: <fpage>245</fpage>–<lpage>259</lpage>.</mixed-citation></ref><ref id="B9"><mixed-citation xmlns:xlink="http://www.w3.org/1999/xlink" xlink:type="simple"><person-group><name name-style="western"><surname>Elix</surname><given-names>JA</given-names></name><name name-style="western"><surname>Tønsberg</surname><given-names>T</given-names></name></person-group> (<year>2004</year>) <article-title>Notes on the chemistry of some lichens, including four species of <italic><tp:taxon-name><tp:taxon-name-part taxon-name-part-type="genus">Lepraria</tp:taxon-name-part></tp:taxon-name></italic>.</article-title><source>Graphis Scripta</source><volume>16</volume>(<issue>2</issue>): <fpage>43</fpage>–<lpage>45</lpage>.</mixed-citation></ref><ref id="B58"><mixed-citation xmlns:xlink="http://www.w3.org/1999/xlink" xlink:type="simple"><person-group><name name-style="western"><surname>Tønsberg</surname><given-names>T</given-names></name></person-group> (<year>2004</year>) <italic><tp:taxon-name><tp:taxon-name-part taxon-name-part-type="genus">Lepraria</tp:taxon-name-part></tp:taxon-name></italic>. In: Nash III TH, Ryan BD, Diederich P, Gries C, Bungartz F (Eds) Lichen Flora of the Greater Sonoran Desert Region 2: 322–329. Lichens Unlimited, Arizona State University, Tempe.</mixed-citation></ref><ref id="B30"><mixed-citation xmlns:xlink="http://www.w3.org/1999/xlink" xlink:type="simple"><person-group><name name-style="western"><surname>Lamb</surname><given-names>IM</given-names></name><name name-style="western"><surname>Ward</surname><given-names>A</given-names></name></person-group> (<year>1974</year>) <article-title>A preliminary conspectus of the species attributed to the imperfect lichen genus <italic><tp:taxon-name><tp:taxon-name-part taxon-name-part-type="genus">Leprocaulon</tp:taxon-name-part></tp:taxon-name></italic> Nyl.</article-title><source>Journal of Hattori Botanical Laboratory</source><volume>38</volume>: <fpage>499</fpage>–<lpage>553</lpage>.</mixed-citation></ref><ref id="B2"><mixed-citation xmlns:xlink="http://www.w3.org/1999/xlink" xlink:type="simple"><person-group><name name-style="western"><surname>Bungartz</surname><given-names>F</given-names></name><name name-style="western"><surname>Hillmann</surname><given-names>G</given-names></name><name name-style="western"><surname>Kalb</surname><given-names>K</given-names></name><name name-style="western"><surname>Elix</surname><given-names>JA</given-names></name></person-group> (<year>2013</year>) <article-title>Leprose and leproid lichens of the Galapagos, with a particular focus on <italic><tp:taxon-name><tp:taxon-name-part taxon-name-part-type="genus">Lepraria</tp:taxon-name-part></tp:taxon-name></italic> (<tp:taxon-name><tp:taxon-name-part taxon-name-part-type="family">Stereocaulaceae</tp:taxon-name-part></tp:taxon-name>) and <italic><tp:taxon-name><tp:taxon-name-part taxon-name-part-type="genus">Septotrapelia</tp:taxon-name-part></tp:taxon-name></italic> (<tp:taxon-name><tp:taxon-name-part taxon-name-part-type="family">Pilocarpaceae</tp:taxon-name-part></tp:taxon-name>).</article-title><source>Phytotaxa</source><volume>150</volume>(<issue>1</issue>): <fpage>1</fpage>–<lpage>28</lpage>. <ext-link xlink:type="simple" ext-link-type="doi" xlink:href="10.11646/phytotaxa.150.1.1">https://doi.org/10.11646/phytotaxa.150.1.1</ext-link></mixed-citation></ref><ref id="B40"><mixed-citation xmlns:xlink="http://www.w3.org/1999/xlink" xlink:type="simple"><person-group><name name-style="western"><surname>Lendemer</surname><given-names>JC</given-names></name><name name-style="western"><surname>Hodkinson</surname><given-names>BP</given-names></name></person-group> (<year>2013</year>) <article-title>A radical shift in the taxonomy of <italic><tp:taxon-name><tp:taxon-name-part taxon-name-part-type="genus">Lepraria</tp:taxon-name-part></tp:taxon-name></italic> s.l.: molecular and morphological studies shed new light on the evolution of asexuality and lichen growth form diversification.</article-title><source>Mycologia</source><volume>105</volume>(<issue>4</issue>): <fpage>994</fpage>–<lpage>1018</lpage>. <ext-link xlink:type="simple" ext-link-type="doi" xlink:href="10.3852/12-338">https://doi.org/10.3852/12-338</ext-link></mixed-citation></ref></ref-list></tp:taxon-treatment>
