# Supplementary material for: Phylogenetic placement of Leprariacryptovouauxii sp. nov. (Lecanorales, Lecanoromycetes, Ascomycota) with notes on other Lepraria species from South America
Source: MycoKeys. 2019 May 20;53:1–22. doi: 10.3897/mycokeys.53.33508 (PMC6536479; doi:10.3897/mycokeys.53.33508)
Supplement: XML Treatment for Lepraria harrisiana [file mycokeys.53.33508-treatment2.xml]

<!DOCTYPE tp:taxon-treatment
  PUBLIC "-//TaxonX//DTD Taxonomic Treatment Publishing DTD v0 20100105//EN" "tax-treatment-NSO.dtd">
<tp:taxon-treatment xmlns:tp="http://www.plazi.org/taxpub"><tp:treatment-meta><kwd-group><label>Taxon classification</label><kwd><named-content xmlns:xlink="http://www.w3.org/1999/xlink" content-type="kingdom">Fungi</named-content></kwd><kwd><named-content xmlns:xlink="http://www.w3.org/1999/xlink" content-type="order">Lecanorales</named-content></kwd><kwd><named-content xmlns:xlink="http://www.w3.org/1999/xlink" content-type="family">Stereocaulaceae</named-content></kwd></kwd-group><mixed-citation publication-type="journal"><person-group><name><surname>Guzow-Krzemińska</surname><given-names>Beata</given-names></name><name><surname>Jabłońska</surname><given-names>Agnieszka</given-names></name><name><surname>Flakus</surname><given-names>Adam</given-names></name><name><surname>Pamela Rodriguez-Flakus</surname><given-names/></name><name><surname>Kosecka</surname><given-names>Magdalena</given-names></name><name><surname>Kukwa</surname><given-names>Martin</given-names></name></person-group><article-title>Phylogenetic placement of <italic><tp:taxon-name><tp:taxon-name-part taxon-name-part-type="genus" reg="Lepraria">Lepraria</tp:taxon-name-part><tp:taxon-name-part taxon-name-part-type="species" reg="cryptovouauxii">cryptovouauxii</tp:taxon-name-part></tp:taxon-name></italic> sp. nov. (<tp:taxon-name><tp:taxon-name-part taxon-name-part-type="order">Lecanorales</tp:taxon-name-part></tp:taxon-name>, <tp:taxon-name><tp:taxon-name-part taxon-name-part-type="class">Lecanoromycetes</tp:taxon-name-part></tp:taxon-name>, <tp:taxon-name><tp:taxon-name-part taxon-name-part-type="phylum">Ascomycota</tp:taxon-name-part></tp:taxon-name>) with notes on other <italic><tp:taxon-name><tp:taxon-name-part taxon-name-part-type="genus" reg="Lepraria">Lepraria</tp:taxon-name-part></tp:taxon-name></italic> species from South America</article-title><source>MycoKeys</source><day>20</day><month>5</month><year>2019</year><volume>53</volume><fpage>1</fpage><lpage>22</lpage><pub-id pub-id-type="doi">10.3897/mycokeys.53.33508</pub-id></mixed-citation></tp:treatment-meta><tp:nomenclature><tp:taxon-name>
              <tp:taxon-name-part taxon-name-part-type="genus" reg="Lepraria">Lepraria</tp:taxon-name-part>
              <tp:taxon-name-part taxon-name-part-type="species" reg="harrisiana">harrisiana</tp:taxon-name-part>
            </tp:taxon-name><tp:taxon-authority>Lendemer</tp:taxon-authority></tp:nomenclature><tp:treatment-sec sec-type="remarks" id="SECID0EMZCI"><title>Remarks.</title><p>Most Bolivian records (except one cited below) of <italic><tp:taxon-name><tp:taxon-name-part taxon-name-part-type="genus" reg="Lepraria">L.</tp:taxon-name-part><tp:taxon-name-part taxon-name-part-type="species" reg="pallida">pallida</tp:taxon-name-part></tp:taxon-name></italic> presented in <xref ref-type="bibr" rid="B11">Flakus and Kukwa (2007)</xref> and <xref ref-type="bibr" rid="B13">Flakus et al. (2011a</xref>, <xref ref-type="bibr" rid="B15">2015</xref>) were revised and belong to <italic><tp:taxon-name><tp:taxon-name-part taxon-name-part-type="genus" reg="Lepraria">L.</tp:taxon-name-part><tp:taxon-name-part taxon-name-part-type="species" reg="harrisiana">harrisiana</tp:taxon-name-part></tp:taxon-name></italic>. Here only the new record is presented.</p></tp:treatment-sec><tp:treatment-sec sec-type="Specimens of examined" id="SECID0EU1CI"><title>Specimens of examined.</title><p>Bolivia. Dept. Chuquisaca: Prov. Zudañez, Área Natural de Manejo Integrado El Palmar, La Cascada bajo de El Palmar, <named-content xmlns:xlink="http://www.w3.org/1999/xlink" content-type="dwc:verbatimCoordinates" xlink:type="simple"><named-content content-type="geo-json" specific-use="{&#34;type&#34;:&#34;Point&#34;,&#34;coordinates&#34;:[-64.907222,-18.689722]}" id="NCID0E41CI" xlink:type="simple">18°41'23"S, 64°54'26"W</named-content></named-content>, 2740 m atl., Boliviano-Tucumano forest with <italic><tp:taxon-name><tp:taxon-name-part taxon-name-part-type="genus" reg="Podocarpus">Podocarpus</tp:taxon-name-part></tp:taxon-name></italic>, <tp:taxon-name><tp:taxon-name-part taxon-name-part-type="family">Lauraceae</tp:taxon-name-part></tp:taxon-name> and palms, corticolous, 15 July 2015, M. Kukwa 16204 (LPB, UGDA).</p></tp:treatment-sec><ref-list><ref id="B11"><mixed-citation xmlns:xlink="http://www.w3.org/1999/xlink" xlink:type="simple"><person-group><name name-style="western"><surname>Flakus</surname><given-names>A</given-names></name><name name-style="western"><surname>Kukwa</surname><given-names>M</given-names></name></person-group> (<year>2007</year>) <article-title>New species and records of <italic><tp:taxon-name><tp:taxon-name-part taxon-name-part-type="genus">Lepraria</tp:taxon-name-part></tp:taxon-name></italic> (<tp:taxon-name><tp:taxon-name-part taxon-name-part-type="family">Stereocaulaceae</tp:taxon-name-part></tp:taxon-name>, lichenized <tp:taxon-name><tp:taxon-name-part taxon-name-part-type="phylum">Ascomycota</tp:taxon-name-part></tp:taxon-name>) from South America.</article-title><source>Lichenologist</source><volume>39</volume>(<issue>5</issue>): <fpage>463</fpage>–<lpage>474</lpage>. <ext-link xlink:type="simple" ext-link-type="doi" xlink:href="10.1017/S0024282907007116">https://doi.org/10.1017/S0024282907007116</ext-link></mixed-citation></ref><ref id="B13"><mixed-citation xmlns:xlink="http://www.w3.org/1999/xlink" xlink:type="simple"><person-group><name name-style="western"><surname>Flakus</surname><given-names>A</given-names></name><name name-style="western"><surname>Elix</surname><given-names>JA</given-names></name><name name-style="western"><surname>Rodriguez</surname><given-names>P</given-names></name><name name-style="western"><surname>Kukwa</surname><given-names>M</given-names></name></person-group> (<year>2011a</year>) <article-title>New species and records of <italic><tp:taxon-name><tp:taxon-name-part taxon-name-part-type="genus">Lepraria</tp:taxon-name-part></tp:taxon-name></italic> (<tp:taxon-name><tp:taxon-name-part taxon-name-part-type="family">Stereocaulaceae</tp:taxon-name-part></tp:taxon-name>, lichenized <tp:taxon-name><tp:taxon-name-part taxon-name-part-type="phylum">Ascomycota</tp:taxon-name-part></tp:taxon-name>) from South America.</article-title><source>Lichenologist</source><volume>43</volume>(<issue>1</issue>): <fpage>57</fpage>–<lpage>66</lpage>. <ext-link xlink:type="simple" ext-link-type="doi" xlink:href="10.1017/S0024282910000502">https://doi.org/10.1017/S0024282910000502</ext-link></mixed-citation></ref><ref id="B15"><mixed-citation xmlns:xlink="http://www.w3.org/1999/xlink" xlink:type="simple"><person-group><name name-style="western"><surname>Flakus</surname><given-names>A</given-names></name><name name-style="western"><surname>Sipman</surname><given-names>HJM</given-names></name><name name-style="western"><surname>Rodriguez Flakus</surname><given-names>P</given-names></name><name name-style="western"><surname>Jabłońska</surname><given-names>A</given-names></name><name name-style="western"><surname>Oset</surname><given-names>M</given-names></name><name name-style="western"><surname>Meneses</surname><given-names>QRI</given-names></name><name name-style="western"><surname>Kukwa</surname><given-names>M</given-names></name></person-group> (<year>2015</year>) <article-title>Contribution to the knowledge of the lichen biota of Bolivia. 7.</article-title><source>Polish Botanical Journal</source><volume>60</volume>(<issue>1</issue>): <fpage>81</fpage>–<lpage>98</lpage>. <ext-link xlink:type="simple" ext-link-type="doi" xlink:href="10.1515/pbj-2015-0001">https://doi.org/10.1515/pbj-2015-0001</ext-link></mixed-citation></ref></ref-list></tp:taxon-treatment>
